# Supplementary material for: Recurrent WNT pathway alterations are frequent in relapsed small cell lung cancer
Source: Nat Commun. 2018 Sep 17;9:3787. doi: 10.1038/s41467-018-06162-9 (PMC6141466; doi:10.1038/s41467-018-06162-9)
Supplement: Supplementary file 4 — Supplementary Data 1 [file 41467_2018_6162_MOESM4_ESM.xlsx]

## Sheet: 1 - Sample Details
Patient ID	Gender	Ethnicity	Age at Diagnosis	Time To Relapse (Years)	Limited vs Extensive	Sample	Tissue Type	Tissue	RNA	Tissue Description	Therapy	Time point of biopsy of relapse SCLC sample (treatment number listed in previous column after which biopsy was performed)
SCLC1	Male	Caucasian	61	4.1	Limited	SCLC1_N_BL	Normal	Blood	No	Blood	1. Cisplatin & etoposide;2. EBRT to chest;3. topotecan;4. cyclophosphamide, adriamycin & vincristine;5.docetaxel;6. carboplatin and etoposide;7. topotecan;8. irinotecan;9. Whole brain RT	7
						SCLC1_P_LN	Tumor	Lymph node	Yes	Mediastinum lymph node
						SCLC1_R_LN	Relapse	Lymph node	Yes	Supraclavicular lymph node
SCLC2	Male	Caucasian	50	1.55	Limited	SCLC2_N_BL	Normal	Blood	No	Blood	1. Cisplatin & etoposide;2. Lung RT;3. Brain RT;4. Cisplatin & irinotecan;5. Gemcitabine;6. RT to supraclavicular region	4
						SCLC2_P_LN	Tumor	Lymph node	No	Lymph nodes of head, face and neck
						SCLC2_R_LN	Relapse	Lymph node	Yes	Supraclavicular lymph node
SCLC3	Female	Caucasian	65	1.24	Extensive	SCLC3_N_BL	Normal	Blood	No	Blood	1. carboplatin & etoposide;2. Brain RT;3. Cisplatin& irinotecan;4. RT to Sternum and T7;5. Cisplatin & irnotecan;6. Carboplatin and etoposide	6
						SCLC3_P_LN	Tumor	Lymph node	No	Supraclavicular lymph node
						SCLC3_R_LN	Relapse	Lymph node	Yes	Supraclavicular lymph node
SCLC4	Male	Caucasian	65	0.46	Limited	SCLC4_N_BL	Normal	Blood	No	Blood	1. carboplatin, etoposide;2. RT to Brain and Lung;3. Aurora Kinase Inhibitor MLN8237	2
						SCLC4_R_ST	Relapse	Soft Tissue	No	Soft Tissue - Transbronchial
SCLC5	Female	Caucasian	61	1.08	Limited	SCLC5_N_BL	Normal	Blood	No	Blood	1. cisplatin & etoposide (with RT to Lung);2. RT to Brain;3. Carboplatin & etoposide;4. Single etoposide;5. Irinotecan;6. Bayer pan-cyclin kinase inhibitor	2
						SCLC5_P_LU	Tumor	Lung	No	Upper lobe, lung
						SCLC5_R_LU	Relapse	Lung	No	Lung, NOS
SCLC6	Male	Caucasian	65	0.54	Extensive	SCLC6_N_BL	Normal	Blood	No	Blood	1. carboplatine & etoposide;2. cisplatin and irinotecan;3. RT to Lung;4. JAK 2 SAR302503;5. Temsirolimus & erlotinib	1
						SCLC6_P_PT	Tumor	Paratracheal	No	Paratracheal
						SCLC6_R_LN	Relapse	Lymph node	Yes	Supraclavicular lymph node
SCLC7	Female	Caucasian	55	0.52	Extensive	SCLC7_N_BL	Normal	Blood	No	Blood	1. Carboplatin and etoposide;2. irinotecan;3. vinorelbine;4. RT to mediastinum and Brain;5. BAY1000394 Kinase Inhibitor	1
						SCLC7_R_LN	Relapse	Lymph node	No	Subcarina lymph node
SCLC8	Male	African American	60	0.59	Limited	SCLC8_N_BL	Normal	Blood	No	Blood	1. Cisplatin & etoposide;2. RT to Brain;3. Irinotecan;4. Docetaxel;5. Vinorelbine;6. Abraxane + MLN-8237;7. Carboplatin + etoposide;8. Gemcitabine	2
						SCLC8_P_LU	Tumor	Lung	No	Lung, NOS
						SCLC8_R_LI	Relapse	Liver	Yes	Liver
SCLC9	Male	Caucasian	71	1.2	Extensive	SCLC9_N_BL	Normal	Blood	No	Blood	1. Carboplatin and etoposide;2. carboplatin and irinotecan;3. Topetecan;4. oral etoposide	4
						SCLC9_R_LU	Relapse	Lung	Yes	Lung, NOS
SCLC11	Female	Caucasian	55	0.21	Extensive	SCLC11_N_BL	Normal	Blood	No	Blood	1. Cisplatin & etoposide with BAY 1000394;2. RT to T12 and L3;3. Cisplatin& irinotecan;4. RT to brain	2
						SCLC11_R_BR1	Relapse	Breast	No	Breast - superior (q3)
						SCLC11_R_BR2	Relapse	Breast	No	Breast - center (q1)
						SCLC11_R_BR3	Relapse	Breast	Yes	Breast - lateral (q2)
						SCLC11_R_BR4	Relapse	Breast	Yes	Breast - inferior (q4)
						SCLC11_R_LN1	Relapse	Lymph node	No	Lymph nodes of head, face and neck
						SCLC11_R_LN2	Relapse	Lymph node	No	Lymph nodes of head, face and neck
SCLC12	Male	Caucasian	59	0.8	Extensive	SCLC12_N_BL	Normal	Blood	No	Blood	1. carboplating and etoposide;2. Brain RT;3. Carboplatin & etoposide	2
						SCLC12_R_LN	Relapse	Lymph node	No	Lymph nodes of axilla or arm
SCLC13	Male	Caucasian	49	1.48	Limited	SCLC13_N_BL	Normal	Blood	No	Blood	1. carboplatin and etoposide;2. cisplatin and etoposide (with RT to lung);3. RT to Brain;4. RT to lymph node;5. Irinotecan;6. RT to lymph node	3
						SCLC13_R_LN	Relapse	Lymph node	No	Subcarina lymph node
SCLC14	Male	Caucasian	60	1.57	Extensive	SCLC14_N_BL	Normal	Blood	No	Blood	1. Carboplatin and etoposdie;2. RT to Brain;3. sunitinib;4. Millennium aurora kinase inhibitor;5. carboplatin and etoposide;6. Gamma knife to brain	3
						SCLC14_R_LN	Relapse	Lymph node	No	Subcarina lymph node
SCLC15	Female	Caucasian	52	0.64	Extensive	SCLC15_N_BL	Normal	Blood	No	Blood	1. Cisplatin and etoposide (with RT to lung);2. Brain RT;3. RT to hilum and mediastinum;4. BAY1000394;5. Pan-cyclin-depending kinase inhibitor;6. irinotecan;7. Vinorelbine	2
						SCLC15_R_LN	Relapse	Lymph node	No	Hilar lymph node
SCLC16	Male	Caucasian	53	0.6	Limited	SCLC16_N_BL	Normal	Blood	No	Blood	1. cisplatin and etoposide (with RT to lung);2. RT to Brain;3. Bayer pan-cyclin kinase inhibitor	2
						SCLC16_P_LU	Tumor	Lung	No	Lung, NOS
						SCLC16_R_LI	Relapse	Liver	No	Liver
SCLC17*	Female	African American	67	0.76	Extensive	SCLC17_N_BL	Normal	Blood	No	Blood	1. carboplatin and etoposide;2. carboplatin and etoposide with neulasta;3. Irinotecan;4. vinorelbine;5. Gemcitabine;6. RT to Brain	1
						SCLC17_P_LU	Tumor	Lung	Yes	Lung, NOS
						SCLC17_R_LU	Relapse	Lung	No	Lung, NOS
SCLC18	Male	Caucasian	59	2.53	Limited	SCLC18_N_BL	Normal	Blood	No	Blood	1. Carboplatin and etoposide (with RT to lung);2. cisplatin and irinotecan;3. RT to Brain;4. Topetecan	4
						SCLC18_P_LU	Tumor	Lung	No	Upper lobe, lung
						SCLC18_R_AG1	Relapse	Adrenal gland	Yes	Adrenal gland - lateral (q2)
						SCLC18_R_AG2	Relapse	Adrenal gland	Yes	Adrenal gland - center (q1)
						SCLC18_R_AG3	Relapse	Adrenal gland	Yes	Adrenal gland - superior (q3)
						SCLC18_R_AG4	Relapse	Adrenal gland	Yes	Adrenal gland - inferior (q4)
SCLC19	Female	African American	69	1.6	Limited	SCLC19_N_BR	normal	Breast	No	Breast	1. Cisplatin and etoposide (with RT to lung);2. RT to Brain;3. Carboplatin & etoposide;4. irinotecan	2
						SCLC19_R_LN	relapse	Lymph node	Yes	Supraclavicular lymph node
						SCLC19_P_LU	tumor	Lung	No	Lung
SCLC20	Female	Caucasian	58	1.15	Extensive	SCLC20_N_BL	normal	Blood	No	Blood	1. carboplating and etoposide;2. RT to Brain and chest	2
						SCLC20_R_LN	relapse	Lymph node	Yes	Supraclavicular lymph node
						SCLC20_P_LU	tumor	Lung	No	Lung
SCLC21	Female	Caucasian	52	0.75	Limited	SCLC21_N_BL	normal	Blood	No	Blood	1. Cisplatin and etoposide with concurrent RT ;2. Whole brain RT; 3. Docetaxel ;4. Irinotecan	1
						SCLC21_R_BR	relapse	Breast	Yes	Breast
						SCLC21_P_LU	tumor	Lung	No	Lung
SCLC22	Male	Caucasian	76	0.56	Limited	SCLC22_N_BL	normal	Blood	No	Blood	1. Concurrent carboplatin and etoposide with RT to lung;2. Carboplatin and etoposide;3. irinotecan and carfilzomib	1
						SCLC22_R_KI	relapse	Kidney	No	Kidney
SCLC23	Female	Caucasian	60	0.59	Limited	SCLC23_N_BL	normal	Blood	No	Blood	1. Cisplatin and etoposide;2. RT to Lung;3. Cranial irradiation;4. irinotecan	4
						SCLC23_R_LN	relapse	Lymph node	Yes	Lymph node
SCLC24	Female	Caucasian	56	0.26	Extensive	SCLC24_N_BL	normal	Blood	No	Blood	1. Carboplatin and etoposide;2. irinotecan	2
						SCLC24_R_LN	relapse	Lymph node	Yes	Lymph node
SCLC25	Male	Caucasian	56	0.39	Extensive	SCLC25_N_BL	normal	Blood	No	Blood	1. carboplating and etoposide;2. Whole brain RT	1
						SCLC25_R_LN	relapse	Lymph node	Yes	Lymph node
SCLC26	Male	Caucasian	55	3.15	Limited	SCLC26_N_BL	normal	Blood	No	Blood	1. Cicplatin and etoposide;2. Topotecan;3. paclitaxel;4. irinotecan;5. MLN8237;6. Temozolomide;7. Taxotere	1
						SCLC26_R_AG	relapse	Adrenal gland	No	Adrenal gland
SCLC27	Female	Caucasian	67	0.92	Extensive	SCLC27_N_BL	normal	Blood	No	Blood	1. Carboplatin and etoposide;2. Carfilzomib and irinotecan;3. temozolimide and ABT888;4. alisertib;5. GSK2879552	1
						SCLC27_R_LN	relapse	Lymph node	Yes	Lymph node
SCLC28	Male	Caucasian	66	0.55	Extensive	SCLC28_N_BL	normal	Blood	No	Blood	1. Carboplatin and etoposide;2. ABT888 and temozolomide;3. Docetaxel;4. Irinotecan	4
						SCLC28_R_LI	relapse	Liver	No	Liver
SCLC29	Male	Caucasian	67	0.49	Extensive	SCLC29_N_BL	normal	Blood	No	Blood	1. Carboplatin and etoposide;2. temozolomide and ABT888	2
						SCLC29_R_LI	relapse	Liver	Yes	Liver
SCLC30	Female	Caucasian	65	0.33	Limited	SCLC30_N_BL	normal	Blood	No	Blood	1. Carboplatin and etoposide;2. Thoracic XRT;3. Irinotecan;4. Temozolomide+ABT888;5. GSK552;6. Docetaxel;7. Palliative XRT to hip;8. Nivolumab;9. Topotecan	6
						SCLC30_R_LI	relapse	Liver	Yes	Liver
SCLC31	Male	Caucasian	52	0.14	Extensive	SCLC31_N_BL	normal	Blood	No	Blood	1. Carboplatin and etoposide;2. Cisplatin and irinotecan	1
						SCLC31_R_LN	relapse	Lymph node	Yes	Lymph nodes of axilla or arm
*patient is a non-smoker
