# Supplementary material for: Recurrent WNT pathway alterations are frequent in relapsed small cell lung cancer
Source: Nat Commun. 2018 Sep 17;9:3787. doi: 10.1038/s41467-018-06162-9 (PMC6141466; doi:10.1038/s41467-018-06162-9)
Supplement: Supplementary file 5 — Supplementary Data 2 [file 41467_2018_6162_MOESM5_ESM.xlsx]

## Sheet: 2 - IHC characteristics
Immunohistochemical features of SCLC samples
Treatment-naive samples	IHC data^	CD56	Synaptophysin	Chromogranin	pancytokeratin	Cam5.2	TTF-1	p63	p40	CK7	NapsinA			Relapse tissue	IHC data^	CD56	Synaptophysin	Chromogranin	pancytokeratin	Cam5.2	TTF-1	p63	p40	CK7	NapsinA
SCLC-6			-	-			-	-						SCLC-6	none
SCLC-18	none													SCLC-18	none
SCLC-7			+	+			+		-		-			SCLC-7	none
SCLC-8	none													SCLC-8			+	+		+	+
SCLC-9	none													SCLC-9			+	+
SCLC-19		-	-	-	+		-	-			-			SCLC-19	none
SCLC-14			+	-		+	-	-		+				SCLC-14	none
SCLC-12			+	-			+			+				SCLC-12			+	+	+		+
SCLC-15														SCLC-15	none
SCLC-13	none													SCLC-13		+	+			+
SCLC-16		+	+	+		+	+	-						SCLC-16	none
SCLC-11														SCLC-11	none
SCLC-20	none													SCLC-20			+	+	+
SCLC-21														SCLC-21	none
SCLC-26			+	+			+							SCLC-26	none
SCLC-27			+	+										SCLC-27	none
SCLC-22	none													SCLC-22	none
SCLC-23		+	-		+									SCLC-23	none
SCLC-24														SCLC-24					+		+
SCLC-25														SCLC-25			+	+	+
SCLC-28		+	-	-	-		-	+						SCLC-28		-	-	-		+	-	+	+	+
SCLC-29		+	-	-		+	-			+				SCLC-29	none
SCLC-30		+	-	-			+							SCLC-30	none
SCLC-31		+	+	+	+	+								SCLC-31	none
SCLC-1			+			+								SCLC-1			+	+	+
SCLC-2			+	+	+	+	+							SCLC-2	none
SCLC-3		+	+	+	+									SCLC-3	none
SCLC-17	none													SCLC-17		+	+	+	+
SCLC-4	none													SCLC-4	none
SCLC-5			+	+	+		+							SCLC-5	none
^ IHC for CD56, synaptophysin, chromogranin A, pancytokeratin, Cam5.2, TTF1, p63, p40, CK7, and Napsin A were performed at the discretion of the clinical pathologist.
