# Supplementary material for: Recurrent WNT pathway alterations are frequent in relapsed small cell lung cancer
Source: Nat Commun. 2018 Sep 17;9:3787. doi: 10.1038/s41467-018-06162-9 (PMC6141466; doi:10.1038/s41467-018-06162-9)
Supplement: Supplementary file 6 — Supplementary Data 3 [file 41467_2018_6162_MOESM6_ESM.xlsx]

## Sheet: 3 - SMGs
Gene	Indels	SNVs	Tot Muts	Covd Bps	Muts pMbp	P-value CT	FDR CT
RB1	5	16	21	83570	251.29	0	0
TP53	2.5	26.5	29	39248	738.89	0	0
COL11A1	1	14	15	176210	85.13	6.07551e-11	8.06341e-07
FRG1B	0	6	6	18948	316.66	4.22758e-08	0.000420814
OR4A15	2	4	6	31020	193.42	6.32734e-08	0.000503858
PTEN	0	7	7	37329	187.52	1.25762e-07	0.000834556
RYR2	0.14	16.86	17	463039	36.71	2.22417e-07	0.00126511
ZFHX4	0.5	14.5	15	326390	45.96	4.39383e-07	0.00218681
PRDM9	2	6	8	81660	97.97	7.95276e-07	0.0035183
FAM135B	2	8	10	128905	77.58	8.90006e-07	0.00354365
ZNF804A	0	9	9	109075	82.51	1.52008e-06	0.00550215
TBX22	1.5	3.5	5	47817	104.57	2.47078e-06	0.00685506
OR2T33	0	5	5	28920	172.89	2.58253e-06	0.00685506
LSAMP	0	5	5	38062	131.36	2.48008e-06	0.00685506
OR10K2	2	3	5	28200	177.3	2.16033e-06	0.00685506
REG1B	0	5	5	18420	271.44	2.95994e-06	0.00736581
ADAD1	0	5	5	53159	94.06	6.71656e-06	0.015731
ADGB	0.5	9.5	10	161790	61.81	1.16259e-05	0.0257165
OR4C11	2	2	4	24231	165.08	1.57236e-05	0.03295
OR8H1	0	4	4	28110	142.3	1.90082e-05	0.0360396
CDH10	0	7	7	72300	96.82	1.88377e-05	0.0360396
ANKRD30BP2	0	2	2	810	2469.14	2.14639e-05	0.0371568
TNN	0	8	8	117781	67.92	2.14354e-05	0.0371568
BRINP3	1	5	6	69780	85.98	2.95831e-05	0.0490784
OR13G1	0	4	4	27724	144.28	3.25381e-05	0.0518215
ST6GAL2	1	4	5	50294	99.42	3.47239e-05	0.0531756
FRG2B	0	4	4	25590	156.31	4.19582e-05	0.0618744
TRIM51	0	5	5	41400	120.77	4.82682e-05	0.0662705
ZNF675	1	4	5	51630	96.84	5.00346e-05	0.0664059
OR5D16	0	4	4	29640	134.95	5.95799e-05	0.0765236
