# Supplementary material for: Recurrent WNT pathway alterations are frequent in relapsed small cell lung cancer
Source: Nat Commun. 2018 Sep 17;9:3787. doi: 10.1038/s41467-018-06162-9 (PMC6141466; doi:10.1038/s41467-018-06162-9)
Supplement: Supplementary file 7 — Supplementary Data 4 [file 41467_2018_6162_MOESM7_ESM.xlsx]

## Sheet: 4 - Sig. CNAs
AMPLIFICATIONS																					DELETIONS
cytoband	10q11.21	16q12.2	17p11.2	22q13.31	22q11.21	17p11.2	1p36.31	2q37.3	16p13.3	8p23.2	1p36.33	22q11.1	22q11.21	4q35.1	15q11.2	5q11.2	16p12.1	6p22.3	2p25.1		cytoband	1p32.3	1q21.2	4p11	2q21.2	12p13.33	22q13.31	1p36.33	2p11.1	5q13.2	16q22.1	19q11
q value	2.2405e-06	5.8011e-05	0.00024147	0.0010588	0.00040446	0.0069546	0.0034715	0.015581	0.017824	0.026173	0.018028	0.0091636	0.003239	0.067156	0.070029	0.092945	0.09819	0.1488	0.20174		q value	0.00022471	0.00022471	0.018215	0.063554	0.099516	0.14661	0.017276	0.20643	0.20643	0.20643	0.20643
residual q value	2.2405e-06	5.8011e-05	0.00024147	0.0010588	0.0051662	0.0069546	0.0077402	0.015581	0.017824	0.026173	0.033722	0.066344	0.066887	0.067156	0.070029	0.092945	0.09819	0.1488	0.20174		residual q value	0.0006413	0.012996	0.017704	0.063554	0.099516	0.15219	0.20643	0.20643	0.20643	0.20643	0.20643
wide peak boundaries	chr10:42597040-46965726	chr16:46405411-64980817	chr17:16744164-21206439	chr22:45723948-51304566	chr22:20714969-21477236	chr17:21560614-22253294	chr1:1650833-12856009	chr2:225630352-243199373	chr16:1-1075425	chr8:1-7277929	chr1:1225057-1580737	chr22:1-18842060	chr22:18898583-20502476	chr4:178465546-191154276	chr15:22382729-23602887	chr5:43496505-69790545	chr16:15100203-32849322	chr6:1-30782104	chr2:1-36605416		wide peak boundaries	chr1:16360317-145577584	chr1:149648697-149914600	chr4:48115265-54243904	chr2:132558336-135102529	chr12:1-2891251	chr22:45583804-46089007	chr1:1-249250621	chr2:1-243199373	chr5:67597322-71476956	chr16:69988473-70333299	chr19:24116275-28296407
genes in wide peak	hsa-mir-3156-1	hsa-mir-138-2	hsa-mir-1180	hsa-mir-3201	hsa-mir-649	FAM27L	hsa-mir-1273d	hsa-mir-3133	hsa-mir-662	hsa-mir-596	CDK11B	hsa-mir-648	hsa-mir-1286	hsa-mir-1305	hsa-mir-1268	hsa-mir-582	hsa-mir-762	hsa-mir-877	hsa-mir-558		genes in wide peak	hsa-mir-3118-3	FCGR1A	SGCB	hsa-mir-663b	CACNA1C	hsa-mir-1249	hsa-mir-3124	hsa-mir-3133	CCNB1	hsa-mir-1972-2	ZNF254
	ALOX5	hsa-mir-3181	hsa-mir-33b	hsa-let-7b	CRKL	FLJ36000	hsa-mir-34a	hsa-mir-149	hsa-mir-3176	ANGPT2	DVL1	hsa-mir-3198	hsa-mir-1306	SLC25A4	CYFIP1	hsa-mir-449c	hsa-mir-548w	hsa-mir-3143	hsa-mir-4263			hsa-mir-3118-2	HIST2H2AA3	TEC	GPR39	NINJ2	FBLN1	hsa-mir-3123	hsa-mir-149	CDK7	AARS	LOC148189
	HNRNPF	ADCY7	ALDH3A1	ACR	SERPIND1	MTRNR2L1	hsa-mir-4252	hsa-mir-4269	ARHGDIG	DEFA1	SCNN1D	ATP6V1E1	hsa-mir-185	CASP3	NIPA2	hsa-mir-581	hsa-mir-3179-3	hsa-mir-548a-1	hsa-mir-1301			hsa-mir-3118-1	HIST2H2AC	DCUN1D4	LYPD1	RAD52	UPK3A	hsa-mir-1537	hsa-mir-4269	GTF2H2	PDPR	LOC100101266
	RET	AMFR	ALDH3A2	ARSA	PI4KA		hsa-mir-551a	hsa-mir-562	HBA1	DEFA3	MMP23B	BID	ARVCF	DCTD	TUBGCP5	TRIM23	hsa-mir-3180-2	ABCF1	hsa-mir-3125			hsa-mir-942	HIST2H2BE	OCIAD1	NCKAP5	KDM5A	KIAA0930	hsa-mir-1182	hsa-mir-562	NAIP	EXOSC6
	CXCL12	BBS2	DRG2	CHKB	SLC7A4		hsa-mir-4251	hsa-mir-1471	HBA2	DEFA4	MMP23A	GGT3P	COMT	F11	NIPA1	CCNB1	hsa-mir-484	BMP6	hsa-mir-4262			hsa-mir-320b-1	HIST2H4A	DANCR	ANKRD30BL	SLC6A12	RIBC2	hsa-mir-320b-2	hsa-mir-1471	PMCHL2	PDXDC2P
	ZNF22	CBLN1	FOXO3B	CPT1B	ZNF74		RERE	hsa-mir-1244-1	HBM	DEFA5	SSU72	USP18	GP1BB	ACSL1	LOC283683	CDK7	hsa-mir-1972-1	BPHL	hsa-mir-548s			hsa-mir-4256	SV2A	SLAIN2	MIR663B	SLC6A13	SMC1B	hsa-mir-664	hsa-mir-1244-1	RAD17	CLEC18C
	ZNF32	CDH8	FLII	TYMP	LZTR1		CA6	AGXT	HBQ1	DEFA6	MXRA8	IL17RA	GSC2	FAT1	OR4N4	ERCC8	ALDOA	BTN1A1	hsa-mir-4261			hsa-mir-197	SF3B4	USP46	MIR3679	ERC1	FAM118A	hsa-mir-194-1	hsa-mir-4268	SMN1	LOC729513
	ZNF33B	CDH11	LLGL1	FBLN1	P2RX6		TNFRSF8	ALPI	HBZ	DEFB1	CPSF3L	ANKRD62P1-PARP4P3	SEPT5	FRG1	GOLGA6L1	FGF10	AQP8	DSP	ACP1			hsa-mir-553	MTMR11	RASL11B		WNK1	MIR1249	hsa-mir-3122	hsa-mir-3132	SMN2	MIR1972-1
	ZNF239	CES1	MFAP4	PPARA	SNAP29		CDK11B	ALPP	MPG	CLN8	AURKAIP1	POTEH	PRODH	HSP90AA4P	GOLGA8IP	GZMA	ABCC6	E2F3	ADCY3			hsa-mir-137	BOLA1	CWH43		ADIPOR2		hsa-mir-4260	hsa-mir-153-1	TAF9	MIR1972-2
	BMS1	CETP	MAPK7	MAPK11	MED15		CLCN6	ALPPL2	NME4	MYOM2	MRPL20	BCL2L13	RANBP1	ING2	WHAMMP3	GZMK	ATP2A1	EDN1	ALK			hsa-mir-760	HIST2H3C	OCIAD2		WNT5B		hsa-mir-205	hsa-mir-3131	SERF1A
	HNRNPA3P1	CNGB1	MAP2K3	MAPK12	THAP7		CORT	KIF1A	SOLH	DLGAP2	ATAD3A	HSFY1P1	SLC25A1	IRF2	GOLGA8E	HTR1A	CD19	SERPINB1	APOB			hsa-mir-186	HIST2H2AB	SPATA18		CCDC77		hsa-mir-29b-2	hsa-mir-26b	CARTPT
	C10orf10	CSNK2A2	PRPSAP2	SBF1	TMEM191A		DFFA	BOK	NPRL3	ARHGEF10	VWA1	CECR6	TBX1	KLKB1	OR4N3P	IL6ST	CDR2	F13A1	RHOB			hsa-mir-1262	HIST2H3A	LOC152578		CACNA2D4		hsa-mir-135b	hsa-mir-548f-2	SMA4
	PTPN20B	CYLD	SHMT1	WNT7B	KLHL22		DFFB	CHRND	AXIN1	KBTBD11	GLTPD1	CECR5	CLDN5	MTNR1A	HERC2P2	ISL1	CLN3	FOXF2	CAD			hsa-mir-3117	HIST2H2BC	SCFD2		FBXL14		hsa-mir-1231	hsa-mir-1302-4	SMA5
	FXYD4	GNAO1	SREBF1	CELSR1	SCARF2		MEGF6	CHRNG	RGS11	FBXO25	CCNL2	CECR3	HIRA	TLR3	REREP3	ITGA1	COX6A2	FOXC1	CENPA			hsa-mir-101-1	HIST2H2BF	SLC10A4		DCP1B		hsa-mir-181a-1	hsa-mir-2355	BDP1
	CSGALNACT2	GOT2	TOP3A	PPP6R2	MGC16703		ENO1	COL4A3	RHBDL1	AGPAT5	TAS1R3	CECR2	UFD1L	SORBS2	LOC653061	ITGA2	CRYM	GABBR1	DDX1			hsa-mir-3116-2	HIST2H4B	FRYL		B4GALNT3		hsa-mir-1278	hsa-mir-3130-4	MCCC2
	OR13A1	KIFC3	RNF112	ZBED4	AIFM3		MTOR	COL4A4	PIGQ	CSMD1	ATAD3B	TUBA8	DGCR6	DUX4	HERC2P7	KIF2A	CTF1	GCNT2	DNMT3A			hsa-mir-761	HIST2H3D	ZAR1		LOC283440		hsa-mir-3121	hsa-mir-3129	SLC30A5
	SYT15	MMP2	COPS3	SCO2	POM121L4P		GABRD	COL6A3	RAB11FIP3	MCPH1	ACAP3	CECR1	CLTCL1	FAM149A	GOLGA8DP	CD180	SEPT1	GMDS	DTNB			hsa-mir-30c-1	HIST2H2AA4	LRRC66		IQSEC3		hsa-mir-488	hsa-mir-1245	CENPH
	RASSF4	MMP15	TMEM11	PKDREJ	LOC400891		GNB1	DTYMK	MSLN	C8orf42	PUSL1	PEX26	DGCR14	DUX2	MIR4509-1	MAP3K1	FUS	GMPR	E2F6			hsa-mir-4255		SNORA26		LOC574538		hsa-mir-199a-2	hsa-mir-561	MRPS36
	LOC84856	MT1A	ULK2	RABL2B	BCRP2		ZBTB48	GBX2	STUB1	ERICH1	MIB2	MICAL3	CDC45	PDLIM3	MIR4509-2	MOCS2	GP2	GNL1	FKBP1B			hsa-mir-552		ERVMER34-1		LRTM2		hsa-mir-1295	hsa-mir-1258	MARVELD2
	ZFAND4	MT1B	PEMT	GRAMD4	THAP7-AS1		TNFRSF9	GPC1	MRPL28	ZNF596	LOC148413	OR11H1	DGCR2	CLDN22	MIR4509-3	NDUFS4	GTF3C1	GPLD1	FOSL2			hsa-mir-4254		MIR4449		FAM138D		hsa-mir-3119-2	hsa-mir-3128	CCDC125
	AGAP4	MT1E	FBXW10	MLC1	P2RX6P		MTHFR	GPR35	DECR2	DEFT1P	ATAD3C	SLC25A18	TXNRD2	UFSP2		PDE4D	IL4R	GPX5	FTH1P3			hsa-mir-1976				LOC100271702		hsa-mir-557	hsa-mir-1246	LOC647859
	MARCH8	MT1F	RAI1	MAPK8IP2			NPPA	HDLBP	SOX8	LOC286083	TMEM240	GAB4	TSSK2	CDKN2AIP		PIK3R1	ITGAD	HIST1H1C	GCKR			hsa-mir-3115				LOC100288778		hsa-mir-1255b-2	hsa-mir-10b	GUSBP3
	C10orf25	MT1G	GRAP	PLXNB2			NPPB	AGFG1	POLR3K	LOC349196	ANKRD65	CCT8L2	DGCR11	ODZ3		RAD17	ITGAL	HIST1H1D	GTF3C2			hsa-mir-4253				LOC100292680		hsa-mir-921	hsa-mir-933	GTF2H2B
	TMEM72-AS1	MT1H	AKAP10	BRD1			PEX10	HTR2B	GNG13	XKR5	TMEM88B	XKR3	DGCR9	LRP2BP		SMN1	ITGAM	HIST1H1E	HADHA			hsa-mir-1256				MIR3649		hsa-mir-556	hsa-mir-128-1	GTF2H2C
	ZNF485	MT1JP	EPN2	TBC1D22A			PEX14	SP110	LUC7L	OR4F21	C1orf233	TPTEP1	DGCR5	STOX2		SMN2	ITGAX	HIST1H1B	HADHB			hsa-mir-1290				LOC100652846		hsa-mir-4259	hsa-mir-663b	SERF1B
	RASGEF1A	MT1M	MPRIP	ATXN10			PGD	INPP5D	RAB40C	FAM90A13		MIR648	DGCR10	KIAA1430		TAF9	KIF22	HIST1H1T	HPCAL1			ABCA4						hsa-mir-765	hsa-mir-1302-3	GTF2H2D
	FAM21C	MT1L	USP22	FAM19A5			PIK3CD	IRS1	TMEM8A	FAM90A5		CECR7	TRMT2A	TRAPPC11		SERF1A	MAZ	HIST1H2AE	ID2			ACADM						hsa-mir-9-1	hsa-mir-4267	GUSBP9
	LOC283033	MT1X	TNFRSF13B	RIBC2			PLOD1	KCNJ13	CHTF18	DEFA10P		CECR5-AS1	ZDHHC8	MLF1IP		PPAP2A	ABCC1	HIST1H2AD	KCNF1			ADORA3						hsa-mir-555	hsa-mir-4266	LOC100170939
	LOC338579	MT2A	DHRS7B	SMC1B			EXOSC10	NCL	RHBDF1	DEFB109P1B		FLJ41941	DGCR8	WWC2		HSPB3	MYH11	HIST1H2BD	KCNK3			AGL						hsa-mir-92b	hsa-mir-4265	LOC100272216
	BMS1P5	MT3	B9D1	NCAPH2			PRKCZ	NDUFA10	NARFL	RPL23AP53		MIR3198-1	GNB1L	SNX25		CWC27	NDUFAB1	HIST1H2BB	KCNS3			AK2						hsa-mir-4258	hsa-mir-3127	OCLN
	ZNF32-AS3	PHKB	FAM18B1	GTSE1			RPL22	SEPT2	LINC00235	FAM90A14			MRPL40	MGC45800		CCNO	PHKG2	HIST1H1A	KHK			AK4						hsa-mir-190b	hsa-mir-4264	MIR4803
	FAM35B	POLR2C	MYO15A	MOV10L1			SKI	NEU2	PDIA2	MIR596			RTN4R	ZFP42		FST	PLK1	HFE	KIF3C			ALPL						hsa-mir-554	hsa-mir-1285-2
	C10orf136	RBL2	RASD1	FAM118A			SLC2A5	NPPC	LMF1	DEFA1B			C22orf29	ENPP6		PAIP1	PPP4C	HIVEP1	LTBP1			ALX3						hsa-mir-4257	hsa-mir-3126
	LOC441666	SALL1	ALKBH5	TTC38			SRM	PDCD1	FAM173A	FAM90A20			DGCR6L	C4orf38		PLK2	PRKCB	HLA-A	MATN3			AMPD1						hsa-mir-3118-3	hsa-mir-216b
	ZNF487P	CCL17	MED9	C22orf26			TNFRSF1B	PDE6D	METRN	FAM66B			RIMBP3	RWDD4		MRPS30	MAPK3	HLA-E	MPV17			AMPD2						hsa-mir-3118-2	hsa-mir-559
	TMEM72	CCL22	SLC47A1	MIOX			TP73	PPP1R7	SNRNP25	ZNF705G			C22orf39	CCDC111		SMA4	PRSS8	HLA-F	MYCN			AMY1A						hsa-mir-3118-1	hsa-mir-558
	PTPN20A	CX3CL1	NT5M	TRMU			KCNAB2	PSMD1	ITFG3	LOC100287015			C22orf25	TRIML2		SMA5	RBBP6	HLA-G	ODC1			AMY1B						hsa-mir-942	hsa-mir-4263
	BMS1P1	SIAH1	C17orf39	PANX2			TNFRSF25	PTMA	WDR24	DEFT1P2			LOC150185	CCDC110		ESM1	RPS15A	HLA-H	POMC			AMY1C						hsa-mir-320b-1	hsa-mir-1301
	ZNF37BP	SLC6A2	FAM106A	CERK			TNFRSF14	SNORD20	HAGHL	DEFB4B			LOC150197	CYP4V2		ADAMTS6	ACSM3	HLA-J	PPM1G			AMY2A						hsa-mir-4256	hsa-mir-3125
	LOC100133308	SLC12A3	LRRC48	ALG12			PER3	SAG	C16orf13	MIR4659A			LOC284865	LOC285441		PPWD1	SCNN1B	HLA-L	PPP1CB			AMY2B						hsa-mir-197	hsa-mir-4262
	MIR3156-1	GPR56	ATPAF2	CRELD2			DHRS3	CCL20	FAM195A	MIR4659B			LOC388849	LOC285501		SKIV2L2	SCNN1G	ID4	RPS7			RHOC						hsa-mir-553	hsa-mir-548s
	LOC100506835	N4BP1	SPECC1	ADM2			VAMP3	SP100	RHOT2	LOC100652791			MIR185	LOC339975		NNT	SLC5A2	IRF4	RRM2			ATP1A1						hsa-mir-137	hsa-mir-4261
		NUP93	SMCR7	TRABD			H6PD	SPP2	RPUSD1				TMEM191B	TRIML1		PART1	SPN	JARID2	SDC1			ATP5F1						hsa-mir-760	AAMP
		HERPUD1	SLC5A10	SELO			PLCH2	DGKD	WFIKKN1				PI4KAP1	ANKRD37		DIMT1	SULT1A2	MAK	SOX11			ATP6V0B						hsa-mir-186	ACADL
		IRX5	SMCR5	HDAC10			CEP104	PER2	CCDC78				LOC729444	LOC389247		IPO11	STX4	MOG	SPAST			BAI2						hsa-mir-1262	ACP1
		DNAJA2	SMCR8	SHANK3			KLHL21	LRRFIP1	C16orf11				MIR1286	HELT		PELO	SULT1A1	NEDD9	SRD5A2			BMP8B						hsa-mir-3117	ACTG2
		KATNB1	SMCR9	TUBGCP6			SLC35E2	GPR55	FBXL16				MIR1306	LOC401164		DHX29	SULT1A3	NQO2	ADAM17			BRDT						hsa-mir-101-1	ACVR1
		NUDT21	TOM1L2	LOC90834			MFN2	TRIP12	WDR90				MIR3618	FAM92A3		DDX4	TBX6	SERPINB6	TPO			C1QA						hsa-mir-3116-2	ACVR2A
		CNOT1	SLC47A2	LMF2			ANGPTL7	ECEL1	NHLRC4				SEPT5-GP1BB	C4orf47		SGTB	TGFB1I1	SERPINB9	TSSC1			C1QB						hsa-mir-761	ACYP2
		ZNF423	TRIM16L	KLHDC7B			UBE4B	EIF4E2	JMJD8				MIR4761	DUX4L4		ARL15	TUFM	PPP1R10	UCN			C1QC						hsa-mir-30c-1	ADCY3
		RPGRIP1L	FLCN	LOC150381			MAD2L2	HDAC4	PRR25					FRG2		DEPDC1B	UMOD	PRL	VSNL1			C8A						hsa-mir-4255	ADD2
		ARL2BP	PLD6	C22orf40			MASP2	FARP2	MSLNL					SLED1		ERBB2IP	UQCRC2	TRIM27	XDH			C8B						hsa-mir-552	ADRA2B
		ORC6	USP32P2	CN5H6.4			UTS2	ARL4C	MIR662					FLJ38576		NLN	ZP2	RREB1	SLC30A3			CAPZA1						hsa-mir-4254	AGXT
		DKFZP434H168	TBC1D28	LOC284933			RER1	RAMP1	LOC100134368					DUX4L6		ZSWIM6	DOC2A	ATXN1	PXDN			CAPZB						hsa-mir-1976	ALK
		TOX3	CDRT15L2	RPL23AP82			PARK7	NMUR1	DDX11L10					DUX4L5		CENPK	HIRIP3	SLC17A1	KLF11			CASQ2						hsa-mir-3115	ALPI
		CCDC113	C17orf103	LOC339685			ACOT7	STK25	MIR3176					DUX4L3		SLC30A5	EIF3C	SOX4	NCOA1			RUNX3						hsa-mir-4253	ALPP
		C16orf80	CCDC144B	C22orf34			CLSTN1	COPS8						LINC00290		CENPH	BCL7C	SSR1	ASAP2			CD2						hsa-mir-1256	ALPPL2
		BRD7	LGALS9B	CHKB-CPT1B			KIF1B	CAPN10						LOC728175		GPBP1	TAOK2	PPP1R11	SLC5A6			CD53						hsa-mir-1290	BIN1
		PLLP	CCDC144NL	MIRLET7BHG			CAMTA1	SP140						DUX4L2		PARP8	KIAA0430	TFAP2A	EIF2B4			CD58						hsa-mir-1273d	ANXA4
		CES1P1	LOC339240	FLJ46257			TARDBP	PASK						LOC731424		ANKRD55	ZNF646	TPMT	TAF1B			CDA						hsa-mir-34a	AOX1
		LPCAT2	CCDC144C	IL17REL			ICMT	ATG4B						CLDN24		ELOVL7	CCP110	TUBB2A	ITGB1BP1			CDC20						hsa-mir-4252	APOB
		HEATR3	GRAPL	MIRLET7A3			CHD5	SH3BP4						LOC100288255		C5orf44	SETD1A	ZNF165	OTOF			CDC42						hsa-mir-551a	RHOB
		SLC38A7	FAM83G	MIRLET7B			FBXO2	NGEF						MIR1305		NDUFAF2	RNF40	TRIM26	ROCK2			CDKN2C						hsa-mir-4251	RND3
		OGFOD1	KRT16P3	FAM116B			FBXO6	SNORD82						MIR3945		MRPS36	HS3ST4	ZNF184	TP53I3			CD52						hsa-mir-429	ATIC
		DOK4	EVPLL	PIM3			ARHGEF16	SNED1						LOC100506229		SNX18	HS3ST2	ZNF187	MRPL33			RCC1						hsa-mir-1302-2	ATP5G3
		VPS35	LGALS9C	ODF3B			UBIAD1	GIGYF2								RAB3C	MVP	ZNF192	BRE			CHI3L2						ABCA4	ATP6V1B1
		COQ9	SNORA59B	SYCE3			WRAP73	TRAF3IP1								C5orf35	COQ7	ZNF193	GREB1			CLCA1						ABL2	KIF1A
		CIAPIN1	SNORA59A	LOC730668			SLC45A1	ANO7								IL31RA	IGSF6	ZNF204P	LAPTM4A			CLCNKB						ACADM	AUP1
		ZNF319	MIR33B	LOC100128946			ERRFI1	PRLH								EMB	BCKDK	DEK	RNF144A			PLK3						ACTA1	BARD1
		NOD2	ZNF286B	LOC100144603			HES2	THAP4								SREK1	ZNF267	ALDH5A1	SNX17			CNN3						ACTN2	BCS1L
		PAPD5	MIR1180	LOC100271722			CASZ1	ANKMY1								SLC38A9	CACNG3	OR2H2	SUPT7L			CNR2						ADAR	BMPR2
		AKTIP		MIR3201			VPS13D	SCLY								MARVELD2	CD2BP2	HIST1H4I	PREB			COL8A2						ADORA1	BOK
		GINS3		MIR3619			PANK4	ASB1								MIER3	CDIPT	HIST1H2AI	PDIA6			COL9A2						ADORA3	ZFP36L2
		NDRG4		MIR4763			DNAJC11	CAB39								CDC20B	ERN2	HIST1H2AK	MYCNOS			COL11A1						PARP1	BUB1
		FTO		MIR4762			AJAP1	UGT1A10								CCDC125	SRCAP	HIST1H2AJ	CGREF1			COL16A1						ADSS	CACNB4
		IRX6		MIR4535			CTNNBIP1	UGT1A8								GAPT	CORO1A	HIST1H2AL	RAB10			CPT2						AGL	CAD
		IRX3					AGTRAP	UGT1A7								LOC257396	ATXN2L	HIST1H2AC	YWHAQ			CRYZ						AGT	CALM2
		C16orf57					TP73-AS1	UGT1A6								C5orf64	SEPHS2	HIST1H2AB	EMILIN1			CSF1						AK2	CAPG
		SHCBP1					PLEKHG5	UGT1A5								RNF180	PDXDC1	HIST1H2AM	GPN1			CSF3R						AK4	CASP8
		SETD6					LRRC47	UGT1A9								SREK1IP1	SMG1	HIST1H2BG	MAPRE3			CTBS						ALDH9A1	CASP10
		FAM192A					PTCHD2	UGT1A4								IDAS	GGA2	HIST1H2BL	SLC4A1AP			CTH						ALPL	CCNT2
		CHD9					MIIP	UGT1A1								ACTBL2	NPIPL3	HIST1H2BN	EFR3B			CTPS						ALX3	CD8A
		ITFG1					PRDM16	UGT1A3								HCN1	ARL6IP1	HIST1H2BM	MYT1L			CYP2J2						AMPD1	CD8B
		NETO2					NMNAT1	PID1								C5orf34	XPO6	HIST1H2BF	WDR43			CYP4A11						AMPD2	CD28
		LONP2					PRAMEF1	ATG16L1								MAST4	KIAA0556	HIST1H2BE	LPIN1			CYP4B1						AMY1A	CENPA
		NLRC5					NADK	USP40								RNF138P1	ZNF629	HIST1H2BH	PUM2			DAB1						AMY1B	CHN1
		CCDC135					MMEL1	HJURP								RGS7BP	QPRT	HIST1H2BI	NTSR2			DBT						AMY1C	CHRNA1
		CAPNS2					NOL9	HES6								GPX8	TP53TG3	HIST1H2BC	RASGRP3			GADD45A						AMY2A	CHRND
		MT4					MORN1	DOCK10								MIR449A	SH2B1	HIST1H2BO	FAM98A			DDOST						AMY2B	CHRNG
		GPT2					GPR157	C2orf83								LOC642366	TBC1D10B	HIST1H3A	IFT172			DHCR24						APCS	CLK1
		ABCC11					SPSB1	MFF								C5orf43	SEZ6L2	HIST1H3D	SH3YL1			DIO1						APOA2	CNGA3
		NKD1					TAS1R1	CXCR7								GUSBP3	NUPR1	HIST1H3C	SNORD53			DPH2						FASLG	COL3A1
		RSPRY1					ESPN	RNPEPL1								GTF2H2B	LAT	HIST1H3E	TRIB2			DPYD						ARF1	COL4A3
		MYLK3					SLC25A33	NYAP2								MIR449B	TNRC6A	HIST1H3I	GRHL1			DR1						RHOC	COL4A4
		CCDC102A					LZIC	GAL3ST2								MIR581	PYCARD	HIST1H3G	NRBP1			E2F2						ARNT	COL5A2
		ABCC12					KIAA1751	RAB17								GTF2H2C	MYLPF	HIST1H3J	EHD3			ECE1						ASTN1	COL6A3
		C16orf78					KIAA2013	COPS7B								SERF1B	EEF2K	HIST1H3H	ITSN2			S1PR1						SERPINC1	COX5B
		ANKRD26P1					THAP3	TRPM8								GTF2H2D	IL21R	HIST1H3B	MEMO1			EDN2						ATF3	CPS1
		SNX20					C1orf158	MLPH								LRRC70	METTL9	HIST1H4A	TRAPPC12			PHC2						RERE	CREB1
		CPNE2					FBXO44	IQCA1								FAM159B	AHSP	HIST1H4D	CRIM1			CELSR2						ATP1A1	ATF2
		GPR114					LOC115110	TM4SF20								LOC100170939	ZNF771	HIST1H4F	DNAJC27			EPHA2						ATP1A2	CRYBA2
		PRSS54					RBP7	C2orf54								LOC100272216	LCMT1	HIST1H4K	C2orf28			ELAVL4						ATP1A4	CRYGA
		CES5A					AADACL3	ARMC9								LOC100303749	GDE1	HIST1H4J	NBAS			EPB41						ATP1B1	CRYGB
		GPR97					TPRG1L	EFHD1								MIR449C	GPRC5B	HIST1H4C	SF3B14			EPHA8						ATP2B4	CRYGC
		CNEP1R1					FAM213B	SPHKAP								OCLN	SYT17	HIST1H4H	YPEL5			EPHB2						ATP5F1	CRYGD
		LOC283856					ACTRT2	SLC19A3									FBXL19	HIST1H4B	CPSF3			EPS15						ATP6V0B	CTLA4
		MT1DP					C1orf127	ILKAP									RRN3	HIST1H4E	SNTG2			EXTL1						AVPR1B	CTNNA2
		TEPP					PHF13	ITM2C									NDE1	HIST1H4L	ATAD2B			EXTL2						BAI2	CYP1B1
		C16orf87					CCDC27	RHBDD1									ACSM5	HIST1H4G	TMEM214			EYA3						BCL9	CYP27A1
		LOC388276					SLC2A7	ING5									ARHGAP17	CMAHP	C2orf18			F3						BGLAP	DARS
		CES1P2					CALML6	MGC16025									DNAH3	DHX16	TRMT61B			FAAH						BMP8B	DBI
		MIR138-2					TMEM201	DNER									THUMPD1	RIPK1	ASXL2			FABP3						BRDT	DCTN1
		LOC643714					C1orf86	B3GNT7									POLR3E	IER3	ADI1			FCGR1B						C1QA	DDX1
		LOC643802					NPHP4	SP140L									APOBR	PRPF4B	TTC27			FGR						C1QB	DES
		CRNDE					LOC284661	AGAP1									UBFD1	HIST1H3F	SLC30A6			FHL3						C1QC	DGUOK
		MT1IP					C1orf174	TWIST2									C16orf62	HIST1H2AG	ALLC			FOXE3						C4BPA	LOC1720
		LOC644649					TMEM52	DIS3L2									TMEM159	HIST1H2BJ	DPYSL5			FOXD2						C4BPB	DLX1
		SNORA46					AADACL4	NEU4									LYRM1	GCM2	TRIM54			FUCA1						C8A	DLX2
		SNORA50					C1orf187	SPATA3									USP31	CD83	BIRC6			IFI6						C8B	DNAH6
		MIR3935					APITD1	FBXO36									CHP2	CDYL	KIDINS220			GALE						CA6	DYNC1I2
		LOC100505619					GPR153	MTERFD2									XYLT1	LY86	WDR35			GBP1						CACNA1E	DNMT3A
		LOC100507577					HES5	UBE2F									FBRS	EEF1E1	RDH14			GBP2						CACNA1S	DOK1
		MIR548AE2					LOC388588	OTOS									C16orf58	MDC1	NLRC4			GBP3						CAPN2	DPP4
							RNF207	MYEOV2									ZNF747	FAM65B	AGBL5			GFI1						CAPZA1	DTNB
							HES3	OR6B3									PRR14	ZSCAN12	C2orf43			GJA4						CAPZB	DTYMK
							PRAMEF12	LOC150935									VKORC1	KIAA0319	RBKS			GJB3						CASP9	DUSP2
							MIR34A	LOC151171									SLX1B	NUP153	HS1BP3			GJB5						CASQ1	E2F6
							FLJ42875	LOC151174									DCTPP1	RANBP9	FNDC4			GCLM						CASQ2	EEF1B2
							C1orf200	SLC16A14									GDPD3	SLC17A4	COLEC11			GNAI3						RUNX3	EGR4
							SNORA59B	LOC151475									C16orf53	TRIM10	CENPO			GNAT2						CD1A	EMX1
							SNORA59A	LINC00471									ZNF768	FLOT1	GALNT14			GNG5						CD1B	EN1
							MIR551A	LOC151484									PALB2	SLC17A2	CCDC121			SFN						CD1C	EPAS1
							CDK11A	MSL3P1									ZNF668	HCG9	SMC6			GPR3						CD1D	EPHA4
							LOC728716	WDR69									ARMC5	PRSS16	CLIP4			GPX7						CD1E	ERBB4
							LOC100129534	C2orf57									JMJD5	BTN3A3	NOL10			GRIK3						CD2	ERCC3
							LOC100133445	TIGD1									TMC5	BTN2A2	C2orf44			GSTM1						CD247	FABP1
							LOC100133612	LOC200772									RABEP2	ECI2	FAM49A			GSTM2						CD5L	ACSL3
							TTC34	C2orf72									TMC7	HMGN4	LBH			GSTM3						TNFRSF8	FAP
							NPPA-AS1	CXXC11									HSD3B7	TRIM38	C2orf16			GSTM4						CD34	EFEMP1
							MIR4251	DUSP28									LOC81691	CAP2	YIPF4			GSTM5						CD48	FHL2
							MIR4252	ESPNL									SLC7A5P1	UBD	ZNF512			GTF2B						CD53	FKBP1B
							ENO1-AS1	ECEL1P2									YPEL3	SCGN	DPY30			GUCA2A						CD58	FN1
							APITD1-CORT	LOC348761									FAM57B	FARS2	ABHD1			GUCA2B						CDA	FOSL2
							MIR4689	RBM44									SPNS1	SLC17A3	EPT1			HCRTR1						CDK11B	FRZB
							MIR4632	AQP12A									KAT8	RPP40	RSAD2			HDAC1						CDC20	FSHR
							MIR4417	KLHL30									DCTN5	TRIM31	CAPN13			HMGN2						CDC42	FTH1P3
								C2orf82									NFATC2IP	BTN3A2	CCDC164			HMGCL						CDKN2C	GAD1
								OR6B2									C16orf45	BTN3A1	NT5C1B			HMGCS2						CD52	GALNT3
								ASB18									C16orf93	BTN2A1	KLHL29			HPCA						CENPF	GBX2
								FLJ43879									COG7	NRM	CMPK2			HSD3B1						RCC1	GCG
								MIR149									ZNF764	SIRT5	MBOAT2			HSD3B2						CHI3L1	GCKR
								DNAJB3									ORAI3	OR2B6	TMEM18			IGSF3						CHI3L2	MSTN
								LOC643387									PRRT2	FAM50B	CIB4			HSPG2						CHIT1	GFPT1
								PRR21									ERI2	OR12D2	OSR1			HTR1D						CHML	GGCX
								LOC646736									STX1B	OR11A1	TTC32			HTR6						LYST	GLI2
								PRSS56									CCDC101	OR2W1	ZNF513			ID3						CHRM3	GLS
								AQP12B									ZNF689	OR2J2	C2orf50			CYR61						CHRNB2	GPC1
								SNORA75									SLC5A11	OR2H1	PQLC3			IL12RB2						CKS1B	GPD2
								SCARNA6									ACSM1	MRPS18B	LOC150622			INPP5B						CLCA1	GPR1
								SCARNA5									NTAN1	MYLIP	TCF23			IPP						CLCN6	GPR17
								D2HGDH									FOPNL	ABT1	FAM59B			JAK1						CLCNKA	GPR35
								LOC728323									ACSM2A	ZNRD1	PLB1			JUN						CLCNKB	GPR39
								PP14571									DCUN1D3	SLC35B3	MYADML			KCNA2						CLK2	GRB14
								LOC100286922									IQCK	GMNN	FAM84A			KCNA3						PLK3	MSH6
								MIR1471									GPR139	TBC1D7	GDF7			KCNA10						CNN3	GTF3C2
								MIR1244-1									ZNF720	NRN1	GPR113			KCNC4						CNR2	GYPC
								BOK-AS1									TMEM219	NOL7	FAM179A			KCND3						COL8A2	HADHA
								MIR1244-3									EARS2	FAM8A1	UBXN2A			STMN1						COL9A2	HADHB
								MIR1244-2									VWA3A	DCDC2	CYS1			LCK						COL11A1	HDLBP
								MIR4269									OTOA	TMEM14C	KRTCAP3			LEPR						COL16A1	HK2
								UBE2F-SCLY									C16orf92	TDP2	SPDYA			TACSTD2						COPA	HNMT
								MIR4439									GSG1L	HCG4	ATP6V1C2			MAGOH						CORT	TLX2
								MIR4777									ZNF785	GFOD1	RNASEH1			MATN1						CPT2	HOXD1
								MIR2467									ZNF688	BTN2A3P	LCLAT1			MFAP2						CR1	HOXD3
								MIR4440									PRSS36	ELOVL2	FAM150B			MOV10						CR1L	HOXD4
								MIR4786									ITPRIPL2	CDKAL1	LINC00486			MPL						CR2	HOXD8
								MIR4441									C16orf82	PAK1IP1	DNAJC5G			MSH4						CRABP2	HOXD9
																	NSMCE1	LRRC16A	IAH1			MTF1						CRP	HOXD10
																	ZNF48	EXOC2	FLJ33534			MUTYH						CRYZ	HOXD11
																	PDILT	ACOT13	C2orf70			MYCL1						CSF1	HOXD12
																	IL27	TRIM39	C2orf53			NASP						CSF3R	HOXD13
																	KCTD13	WRNIP1	LOC339788			NBL1						CSRP1	HPCAL1
																	ASPHD1	DUSP22	LINC00299			NDUFS5						CTBS	AGFG1
																	MPV17L	LYRM4	LOC339822			NFIA						CTH	DNAJB2
																	PDZD9	MRS2	MSGN1			NFYC						CTPS	HSPD1
																	ANKS4B	SLC22A23	GEN1			NGF						CTSE	HSPE1
																	PYDC1	MUTED	C2orf48			NHLH2						CTSK	FOXN2
																	NOMO2	CCDC90A	PFN4			NOTCH2						CTSS	HTR2B
																	LOC283888	KIF13A	LOC375190			NRAS						CYP2J2	ID2
																	C16orf54	ZNF323	LOC386597			NRD1						CYP4A11	IDH1
																	INO80E	ZNF322	MFSD2B			YBX1						CYP4B1	SP110
																	FBXL19-AS1	RPP21	C2orf71			ROR1						DAB1	IGFBP2
																	ZNF843	ATAT1	PTRHD1			OPRD1						CD55	IGFBP5
																	PKD1P1	ZKSCAN3	LOC400940			ORC1						DBT	IHH
																	PRSS53	ZSCAN16	LINC00487			OVGP1						GADD45A	IL1A
																	ZKSCAN2	RNF39	FLJ12334			PAFAH2						DDOST	IL1B
																	ACSM2B	PRR3	CAPN14			PRDX1						DHX9	IL1R1
																	SLC7A5P2	ZNRD1-AS1	FAM110C			PAX7						DFFA	IL1RN
																	SBK1	HCG4B	LOC645949			PDE4B						DFFB	CXCR1
																	LOC388242	TXNDC5	C2orf84			PGM1						DHCR24	CXCR2
																	LOC390705	C6orf62	SNORD92			PIN1P1						DIO1	CXCR2P1
																	C16orf88	OR5V1	MIR558			PLA2G2A						DPH2	INHA
																	CRYM-AS1	OR2B2	LOC727982			PLA2G5						DPT	INHBB
																	FLJ21408	OR12D3	RAD51AP2			POU3F1						DPYD	INPP1
																	NOMO3	TMEM14B	DNAJC27-AS1			PPP1R8						DR1	INPP4A
																	SNX29P2	RIOK1	LOC730811			PPT1						DVL1	INPP5D
																	LOC440354	DTNBP1	OST4			PRKAA2						E2F2	ITGA6
																	LOC440356	PGBD1	LOC100271832			PRKACB						ECE1	IRS1
																	CSDAP1	ADTRP	LOC100288911			PKN2						ECM1	ITGA4
																	HERC2P4	HIST1H2AH	MIR1301			PSMA5						S1PR1	ITGAV
																	SULT1A4	HIST1H2BK	LOC100302650			PSMB2						EDN2	ITGB6
																	TRIM72	TRIM15	SNORA80B			PTAFR						PHC2	KCNF1
																	SLX1A	POM121L2	MIR4261			PTGER3						EIF2D	KCNJ3
																	BOLA2	FOXQ1	MIR4263			PTGFR						EFNA1	KCNJ13
																	LOC554206	SCAND3	MIR3125			PTGFRN						EFNA3	KCNK3
																	LOC595101	MAS1L	MIR4262			PTPRF						EFNA4	KCNS3
																	LOC606724	HUS1B	LOC100505624			ABCD3						CELSR2	KHK
																	LOC613037	TRIM40	LOC100505716			RAB3B						MEGF6	KIF3C
																	LOC613038	NRSN1	LOC100505964			RABGGTB						EPHA2	KIF5C
																	MIR484	SNRNP48	LOC100506054			RAP1A						ELAVL4	AFF3
																	LOC641298	MBOAT1	LOC100506274			RAP1GAP						ELF3	LCT
																	ABCC6P1	HDGFL1	LOC100506474			RBBP4						ELK4	LHCGR
																	RRN3P2	C6orf195	NT5C1B-RDH14			RHCE						ENO1	LIMS1
																	TP53TG3C	PPP1R18	MIR4765			RHD						ENSA	LRP2
																	LOC653786	TRIM39-RPP21	MIR4757			RLF						EPB41	LTBP1
																	ZG16	TUBB	MIR4429			SNORD21						EPHA8	LY75
																	BOLA2B	PIP5K1P1				RPA2						EPHB2	EPCAM
																	SNORA30	C6orf136				RPE65						EPHX1	MXD1
																	MIR548D2	ZSCAN12P1				RPL5						EPRS	MAL
																	EIF3CL	HIST1H2AA				RPL11						EPS15	MAP2
																	LOC729264	KDM1B				RPS6KA1						ESRRG	MAT2A
																	TP53TG3B	RBM24				RPS8						ETV3	MATN3
																	RRN3P1	RNF182				SORT1						EXTL1	MCM6
																	C16orf52	PHACTR1				SARS						EXTL2	MDH1
																	RRN3P3	C6orf228				SCP2						EYA3	MEIS1
																	LOC100132247	SYCP2L				SDHB						F3	MGAT5
																	KIAA0664L3	LINC00518				SFPQ						F5	MPV17
																	LOC100190986	PXDC1				SRSF4						F13B	MYO1B
																	LOC100271836	MGC39372				ST3GAL3						FAAH	MSH2
																	LOC100289092	ZSCAN23				STIL						FABP3	MTIF2
																	MIR762	NKAPL				SLC1A7						FCER1A	MYCN
																	MIR3180-3	TOB2P1				SLC2A1						FCER1G	MYL1
																	MIR3180-1	FAM217A				SLC6A9						FCGR1A	MYO7B
																	MIR3179-2	RNF144B				SLC9A1						FCGR1B	NAB1
																	MIR3180-2	HIST1H2BA				SLC16A1						FCGR2A	NCL
																	MIR3179-1	GPX6				STXBP3						FCGR2B	NEB
																	MIR3179-3	ZNF311				SYCP1						FCGR3A	NDUFA10
																	MIR3180-4	LOC285768				TAF12						FCGR3B	NDUFB3
																	MIR548AA2	LY86-AS1				TAF13						FDPS	NDUFS1
																	LOC100506655	CAGE1				TAL1						FGR	SEPT2
																	SLX1A-SULT1A3	LOC285819				TBX15						FH	NEU2
																	SLX1B-SULT1A4	HLA-F-AS1				TCEA3						FHL3	NEUROD1
																	MIR4519	MYLK4				TCEB3						FOXE3	NFE2L2
																	MIR4721	IFITM4P				TGFBR3						FOXD2	NPAS2
																	MIR4518	ZNF391				TIE1						FLG	NPHP1
																	MIR4517	ZFP57				TSHB						FMO1	NPPC
																	SNX29P1	TUBB2B				TTC4						FMO2	NR4A2
																		C6orf52				UQCRH						FMO3	ODC1
																		KAAG1				UROD						FMO4	ORC2
																		NHLRC1				USP1						FMO5	ORC4
																		ZKSCAN4				VCAM1						FMOD	OTX1
																		GUSBP2				WNT2B						MTOR	REG3A
																		VN1R10P				ZSCAN20						NR5A2	PAX3
																		HIST1H2APS1				SLC30A2						FUCA1	PCBP1
																		PSMG4				LUZP1						DARC	PDCD1
																		DKFZP686I15217				DNALI1						IFI6	PDE1A
																		FLJ23152				LRP8						GABRD	PDE6D
																		LINC00340				LAPTM5						GALE	PDK1
																		LOC401242				BSND						GALNT2	PEX13
																		C6orf201				CSDE1						GBA	VIT
																		ERVFRD-1				EVI5						GBAP1	SERPINE2
																		HCG18				PTP4A2						GBP1	PIGF
																		OR2B3				ARID1A						GBP2	PLCL1
																		OR2J3				CDC7						GBP3	PLEK
																		OR14J1				BCAR3						GFI1	PLGLB2
																		OR10C1				SNHG3						GJA4	PLGLB1
																		HCG11				NR0B2						GJA5	PMS1
																		LOC554223				RAD54L						GJA8	POLR2D
																		PPP1R3G				TTF2						GJB3	POMC
																		SNORD32B				PIK3R3						GJB5	POU3F3
																		MIR548A1				ITGA10						GCLM	PPM1B
																		HULC				LMO4						GLUL	PPM1G
																		LOC729177				FCN3						GNAI3	PPP1CB
																		TMEM170B				CDC14A						GNAT2	PPP1R7
																		SCARNA27				YARS						GNB1	PPP3R1
																		MIR877				MKNK1						GNG4	PRKCE
																		LOC100129636				AKR7A2						GNG5	EIF2AK2
																		LOC100130275				PPAP2B						SFN	PROC
																		LOC100130357				RTCD1						GPR3	PSMD1
																		LOC100131289				PTCH2						GPR25	PTH2R
																		LINC00240				ALDH4A1						GPX7	PTMA
																		LOC100270746				EIF3I						GRIK3	PTPN4
																		MIR3143				EIF4G3						GSTM1	PTPRN
																		MIR3691				B4GALT2						GSTM2	RAB1A
																		LOC100506207				PABPC4						GSTM3	RALB
																		LOC100506409				FPGT						GSTM4	RANBP2
																		LOC100507173				PEX11B						GSTM5	RBMS1
																		LOC100507194				FUBP1						GTF2B	REL
																		LOC100507362				EIF2B3						GUCA2A	REG1A
																		LOC100508120				BCL10						GUCA2B	REG1B
																		MUTED-TXNDC5				ARTN						GUK1	REG1P
																		EEF1E1-MUTED				MAP3K6						H3F3A	SNORD20
																		MIR4639				DIRAS3						HCRTR1	RPE
																		MIR4645				SLC16A4						HDAC1	RPL31
																						KCNQ4						HDGF	RPL37A
																						ZMYM4						CFH	RPS7
																						ZMYM6						CFHR1	RPS27A
																						SRSF11						CFHR2	RRM2
																						ZFYVE9						ZBTB48	RTKN
																						CD101						MR1	SAG
																						SEP15						HLX	SCN1A
																						ZRANB2						HMGN2	SCN2A
																						SNRNP40						HMGCL	SCN3A
																						ARHGAP29						HMGCS2	SCN7A
																						C1orf38						HNRNPU	SCN9A
																						TMEM59						HPCA	SCTR
																						SEC22B						HSD3B1	CCL20
																						CLCA3P						HSD3B2	SDC1
																						CLCA2						HSD11B1	SRSF7
																						HS2ST1						HSPA6	SFTPB
																						PDE4DIP						HSPA7	SIX3
																						IPO13						IGSF3	SLC4A3
																						SDC3						HSPG2	SLC1A4
																						KDM4A						HTR1D	SLC3A1
																						CROCC						HTR6	SLC8A1
																						PUM1						ID3	SLC9A2
																						RIMS3						IFI16	SLC11A1
																						KIAA0494						CYR61	SLC20A1
																						DNAJC6						IL6R	SNRPG
																						LRIG2						IL10	SOS1
																						LPPR4						IL12RB2	SOX11
																						ZBTB40						TNFRSF9	SP3
																						RBM8A						ILF2	SP100
																						THRAP3						INPP5B	SPAST
																						INSL5						INSRR	SPP2
																						PIGK						IPP	SPR
																						PTPRU						IRF6	SPTBN1
																						TSPAN2						ITPKB	SRD5A2
																						TSPAN1						IVL	SSB
																						CELA3A						JAK1	SSFA2
																						PDZK1IP1						JUN	STAT1
																						WASF2						KCNA2	STAT4
																						INADL						KCNA3	STRN
																						HNRNPR						KCNA10	SULT1C2
																						SRRM1						KCNC4	ADAM17
																						CNKSR1						KCND3	TACR1
																						ZMPSTE24						KCNH1	GCFC2
																						BCAS2						KCNJ9	TFPI
																						AKR1A1						KCNJ10	TGFA
																						WARS2						KCNK1	TIA1
																						CEPT1						KCNK2	TNFAIP6
																						TESK2						KCNN3	TNP1
																						PPIE						KISS1	TNS1
																						VAV3						LAD1	TPO
																						PPIH						LAMB3	TSN
																						CAP1						LAMC1	TSSC1
																						LRRC41						LAMC2	TTN
																						HBXIP						STMN1	TUBA4A
																						IFI44						LBR	SUMO1
																						TXNIP						LCK	UCN
																						KHDRBS1						LEPR	UGP2
																						GMEB1						LGALS8	VIL1
																						AP4B1						LMNA	VRK2
																						NUDC						LMX1A	VSNL1
																						PHTF1						LOR	WIPF1
																						AHCYL1						LY9	WNT6
																						SRSF10						TACSTD2	XDH
																						WDR3						MAGOH	XPO1
																						MAN1A2						MARK1	XRCC5
																						SF3A3						MATN1	ZAP70
																						IFI44L						MCL1	ZNF2
																						EBNA1BP2						CD46	ZNF142
																						KIF2C						SMCP	SLC30A3
																						DNAJB4						MDM4	PXDN
																						ADAM30						MEF2D	ALMS1
																						RCAN3						MFAP2	MOGS
																						FAF1						MGST3	RNF103
																						GLMN						MNDA	PAX8
																						HHLA3						MOV10	IL1R2
																						MST1P2						MPL	MALL
																						DDX20						MPZ	CXCR4
																						MST1P9						MSH4	FZD5
																						PADI2						MTF1	SCG2
																						LYPLA2						MTHFR	DYSF
																						CLCA4						MTR	FZD7
																						MTF2						MTX1	SDPR
																						DNAJC8						MUC1	NCK2
																						NTNG1						MUTYH	DUSP11
																						FOXJ3						MYBPH	CUL3
																						WDR47						MYCL1	KLF11
																						SCMH1						MYOC	MAP4K3
																						AKR7A3						MYOG	PKP4
																						TTC39A						PPP1R12B	HAT1
																						KDM1A						NASP	DGKD
																						USP33						NBL1	AGPS
																						WDTC1						NCF2	PRKRA
																						KIAA0090						NDUFS2	STK16
																						MAST2						NDUFS5	SLC25A12
																						NCDN						NEK2	KLF7
																						CLCC1						NFIA	ABCB11
																						SLC35D1						NFYC	NCOA1
																						OTUD3						NGF	VAMP8
																						LPHN2						NHLH1	MARCO
																						KIAA1107						NHLH2	B3GALT1
																						ZCCHC11						NID1	ADAM23
																						SZT2						NIT1	SUCLG1
																						UBR4						NOTCH2	IL18RAP
																						USP24						NPPA	IL1RL2
																						ATP13A2						NPPB	IL18R1
																						ITGB3BP						NPR1	NRP2
																						CELA3B						NRAS	CFLAR
																						SLC35A3						NRD1	ASAP2
																						MACF1						YBX1	PER2
																						LRRC8B						NTRK1	ST3GAL5
																						LPAR3						ROR1	SLC5A6
																						PADI4						DDR2	DDX18
																						DDAH1						NVL	EIF2B4
																						TMEM50A						OPRD1	CDK5R2
																						KPNA6						ORC1	KYNU
																						SSBP3						OVGP1	TAF1B
																						STX12						PAFAH2	NAT8
																						CLIC4						PRDX1	NMI
																						SYF2						PAX7	RQCD1
																						RWDD3						PBX1	COX7A2L
																						PARS2						CDK18	TMSB10
																						MMACHC						PDC	IL1RL1
																						ZZZ3						PDE4B	LRRFIP1
																						ACOT11						PDZK1	STK17B
																						C1orf144						PEX10	ITGB1BP1
																						LDLRAP1						PEX14	GPR55
																						SERBP1						PFDN2	TRIP12
																						PTPN22						PFKFB2	GTF3C3
																						PHGDH						PGD	PPIG
																						PLA2G2D						PGM1	NRXN1
																						AK5						PIGC	OTOF
																						MYCBP						PIGR	CIAO1
																						HEYL						PIK3C2B	TGFBRAP1
																						EIF2C1						PIK3CD	HS6ST1
																						SNORA66						PI4KB	CRIPT
																						SNORD45B						PIN1P1	ECEL1
																						SNORD45A						PKLR	MAP4K4
																						SNORD55						PKP1	EIF2AK3
																						RNU11						PLA2G2A	EIF4E2
																						RNF11						PLA2G4A	ROCK2
																						FOXD3						PLA2G5	CHST10
																						TRAPPC3						PLOD1	TP53I3
																						CHIA						PLXNA2	CIR1
																						AHDC1						EXOSC10	MRPL33
																						TEKT2						PRRX1	BRE
																						SMPDL3B						POU2F1	PREPL
																						ANGPTL3						POU3F1	CYTIP
																						PRO0611						PPOX	FEZ2
																						LINC00339						PPP1R8	GCC2
																						GNL2						PPP2R5A	TTLL4
																						GPSM2						PPT1	SOCS5
																						ALG6						PRCC	EIF5B
																						PADI1						PRELP	GREB1
																						SLC25A24						PRKAA2	BZW1
																						PLA2G2E						PRKAB2	USP34
																						DNTTIP2						PRKACB	LAPTM4A
																						HP1BP3						PKN2	HDAC4
																						TMED5						PRKCZ	RNF144A
																						ZNF593						PROX1	SNX17
																						ZNF691						PSEN2	SERTAD2
																						TXNDC12						PSMA5	MRPL19
																						TNNI3K						PSMB2	ZEB2
																						SH3GLB1						PSMB4	FARP2
																						MECR						PSMD4	TLK1
																						UTP11L						PTAFR	SUPT7L
																						MRTO4						PTGER3	CD302
																						HAO2						PTGFR	ARHGAP25
																						TMEM69						PTGFRN	TANK
																						MRPL37						PTGS2	BCL2L11
																						HOOK1						QSOX1	FARSB
																						SNX7						PTPN7	ABCB6
																						HPCAL4						PTPN14	ACTR3
																						YTHDF2						PTPRC	ACTR2
																						ZCCHC17						PTPRF	ARPC2
																						TRIM33						PEX19	PREB
																						DPH5						ABCD3	ACTR1B
																						HSPB11						RAB3B	ARL4C
																						PADI3						RAB4A	LRPPRC
																						CMPK1						RAB13	PDIA6
																						GPR88						RABGGTB	ABI2
																						WNT4						RABIF	CEBPZ
																						YIPF1						RAP1A	DHRS9
																						FBXO42						RAP1GAP	TXNDC9
																						CCDC76						RBBP4	MPHOSPH10
																						RNF186						RBBP5	CALCRL
																						SPATA6						REN	PSMD14
																						L1TD1						RFX5	STAM2
																						RSBN1						RGS1	RAMP1
																						ZNHIT6						RGS2	SPEG
																						GPN2						RGS4	LANCL1
																						LEPROT						RGS7	NMUR1
																						MED18						RGS13	SMYD5
																						TRIT1						RGS16	KBTBD10
																						GIPC2						RHCE	MYCNOS
																						GDAP2						RHD	C1D
																						FAM46C						RIT1	MERTK
																						PALMD						RLF	UBE2E3
																						FNBP1L						RNASEL	STK25
																						ST7L						RNF2	SEMA4F
																						PQLC2						RNPEP	CCT7
																						RHBDL2						SNORD21	CCT4
																						ADPRHL2						RORC	GNLY
																						TRNAU1AP						RPA2	CDC42EP3
																						C1orf109						RPE65	STAMBP
																						C1orf123						RPL5	TGOLN2
																						TTC22						RPL11	MTX2
																						AIM1L						RPL22	CGREF1
																						BSDC1						RPS6KA1	B3GNT2
																						XKR8						RPS8	USP39
																						TMEM39B						RPS27	TBR1
																						PRPF38B						RSC1A1	SIX2
																						CDCA8						RXRG	MAP3K2
																						LRRC8D						RYR2	NCKAP1
																						ARHGEF10L						S100A1	VAMP5
																						PRMT6						SORT1	MTHFD2
																						RNF220						S100A2	ARID5A
																						FAM176B						S100A3	PROKR1
																						TMEM57						S100A4	RAB10
																						TRIM62						S100A5	EDAR
																						RAVER2						S100A6	COPS8
																						ECHDC2						S100A7	GPR75
																						FGGY						S100A8	YWHAQ
																						MCOLN3						S100A9	IMMT
																						SLC22A15						S100A10	SNRNP27
																						CAMK2N1						S100A11	GTF2A1L
																						RNPC3						S100A12	STON1
																						ASAP3						S100A13	RAPGEF4
																						POMGNT1						SARS	EMILIN1
																						PNRC2						SCNN1D	CAPN10
																						LRRC40						SCP2	TBC1D8
																						DEPDC1						XCL1	RABL2A
																						PIGV						SDHB	GALNT5
																						NBPF1						SDHC	NXPH2
																						MAP7D1						SELE	GPR45
																						TMEM48						SELL	SP140
																						NECAP2						SELP	MGAT4A
																						IQCC						SFPQ	GPN1
																						LRIF1						SRSF4	IKZF2
																						CTTNBP2NL						SHC1	COBLL1
																						RCC2						ST3GAL3	AAK1
																						FAM212B						STIL	FASTKD2
																						DMAP1						SKI	MAPRE3
																						GNG12						SLAMF1	PLA2R1
																						TMEM234						SLC1A7	RAB3GAP1
																						FAM54B						SLC2A1	RPIA
																						CCBL2						SLC2A5	SLC4A1AP
																						TMEM167B						SLC6A9	EFR3B
																						OLFML3						SLC9A1	SNRNP200
																						C1orf63						SLC16A1	MYT1L
																						PITHD1						SNRPE	WDR43
																						MAN1C1						SOAT1	LPIN1
																						NIPAL3						UAP1	CEP68
																						SEPN1						SPRR1A	PASK
																						AMIGO1						SPRR1B	UBXN4
																						ODF2L						SPRR2A	ATG4B
																						KIAA1324						SPRR2B	PSME4
																						LRRC7						SPRR2C	EXOC6B
																						KIF17						SPRR2D	EHBP1
																						ZSWIM5						SPRR2E	SATB2
																						KIAA1522						SPRR2F	CLASP1
																						CACHD1						SPRR2G	OBSL1
																						MIER1						SPRR3	PUM2
																						GRHL3						SPTA1	NCAPH
																						PTBP2						SRM	RHOQ
																						DNASE2B						SRP9	SF3B1
																						DLGAP3						TROVE2	HAAO
																						IL22RA1						SSR2	TMEM131
																						HIVEP3						AURKAPS1	R3HDM1
																						GPBP1L1						STXBP3	DNPEP
																						GPATCH3						XCL2	PSD4
																						DMRTB1						SYCP1	WBP1
																						DMRTA2						TAF12	NTSR2
																						CLSPN						TAF13	TMEFF2
																						OXCT2						TAL1	SH3BP4
																						RRAGC						TARBP1	PRKD3
																						ELTD1						CNTN2	KCNE4
																						TINAGL1						TBCE	RASGRP3
																						LEPRE1						TBX15	NGEF
																						PLA2G2F						TCEA3	QPCT
																						HIAT1						TCEB3	GCA
																						SMAP2						VPS72	VAX2
																						ATPAF1						TGFB2	SNORD82
																						S100PBP						LEFTY2	MOB4
																						MEAF6						TGFBR3	POLR1A
																						RBM15						THBS3	CNRIP1
																						DEM1						TCHH	FAM98A
																						CEP85						TIE1	PNKD
																						ELOVL1						TLR5	UNC50
																						DCLRE1B						GPR137B	SNED1
																						MRPS15						TNFRSF1B	GORASP2
																						PINK1						TNNI1	SPATS2L
																						MARCKSL1						TNNT2	RAB11FIP5
																						ZNF643						TNR	GIGYF2
																						SELRC1						TOP1P1	EPC2
																						PHACTR4						TP53BP2	TRAF3IP1
																						C1orf135						TP73	ABCA12
																						ERI3						TPM3	IFT172
																						C1orf50						TPR	ARL5A
																						WDR77						TRAF5	HIBCH
																						CCDC28B						CCT3	PTPN18
																						RSG1						TSHB	CNNM4
																						DLEU2L						TSNAX	CNNM3
																						NKAIN1						TTC4	IL36RN
																						EPS8L3						TUFT1	SH3YL1
																						MUL1						TNFSF4	SNORD53
																						TMEM53						TNFRSF4	SNORD51
																						AKIRIN1						UCK2	CNPPD1
																						HECTD3						UQCRH	STK36
																						BEND5						UROD	IL36B
																						VTCN1						USF1	IL37
																						YRDC						USP1	IL36A
																						ZYG11B						USH2A	SULT1C4
																						PPCS						VCAM1	NFU1
																						LIN28A						WNT2B	ERLEC1
																						SH3D21						WNT9A	MMADHC
																						TTLL7						ZSCAN20	BMP10
																						SNIP1						ZNF124	ZNF638
																						WDR78						ZBTB17	STK39
																						ZMYM1						SLC30A1	HTRA2
																						RPAP2						SLC30A2	EML4
																						FAM110D						LUZP1	TRIB2
																						KIAA0319L						PRDM2	CPS1-IT1
																						DHDDS						DNALI1	METTL5
																						DENND2D						LRP8	LGALSL
																						WLS						LAPTM5	OLA1
																						RPF1						BSND	C2orf27A
																						SIKE1						CSDE1	GRHL1
																						ZC3H12A						EVI5	TFCP2L1
																						TRIM45						DAP3	ICOS
																						ZNF436						NPHS2	GMPPA
																						TAS1R2						BTG2	NRBP1
																						GJA9						PTP4A2	BAZ2B
																						SYNC						ARID1A	SLC40A1
																						ACTL8						HIST3H3	KCNIP3
																						ANKRD13C						CDC7	EHD3
																						TSSK3						HIST2H2AA3	SMARCAL1
																						VANGL1						HIST2H2AC	CD207
																						ST6GALNAC5						HIST2H2BE	ITSN2
																						HYI						HIST2H4A	ANO7
																						SH3BGRL3						PIP5K1A	ARHGEF4
																						SESN2						TAGLN2	PDE11A
																						GPR61						BCAR3	TPRKB
																						STK40						ANXA9	FAHD2A
																						TM2D1						SNHG3	PRLH
																						REG4						NR0B2	WDPCP
																						TMEM222						RAD54L	MEMO1
																						SYDE2						GNPAT	THAP4
																						ZNF644						DYRK3	TRAPPC12
																						USP48						TTF2	ASB3
																						ZMYND12						CDC42BPA	INSIG2
																						NBPF3						RGS5	CRIM1
																						LRRC8C						PPFIA4	ANKRD39
																						ZDHHC18						PIK3R3	FAM178B
																						SGIP1						MMP23B	RNF181
																						POLR3GL						MMP23A	MRPL30
																						PROK1						KCNAB2	DNAJC27
																						EFCAB7						ITGA10	ANKMY1
																						NT5C1A						LMO4	KRCC1
																						TRIM63						FCN3	MRPL35
																						PSRC1						BLZF1	C2orf28
																						FAM167B						CDC14A	PCYOX1
																						MGC12982						DEGS1	GULP1
																						CROCCP2						KMO	REV1
																						HPDL						YARS	NAT8B
																						ATP1A1OS						MKNK1	SCLY
																						AGBL4						AKR7A2	VPS54
																						MFSD2A						PPAP2B	NBAS
																						ATG4C						RTCD1	LIPT1
																						PRPF38A						PTCH2	NOP58
																						SYTL1						ALDH4A1	DYNC2LI1
																						IGSF21						EIF3I	SF3B14
																						LSM10						EIF4G3	YPEL5
																						C1orf94						VAMP4	CHMP3
																						SNHG12						PEA15	FKBP7
																						FAM40A						B4GALT3	ASB1
																						DOCK7						B4GALT2	CPSF3
																						C1orf201						B3GALT2	CAB39
																						SPOCD1						TNFRSF25	ZAK
																						ZNF697						ADAM15	BCL11A
																						BTF3L4						PABPC4	LRP1B
																						UBXN11						TNFRSF14	PRKAG3
																						NEXN						TNFRSF18	PPIL3
																						ATPIF1						FPGT	SNTG2
																						SNORD46						PEX11B	DNAJC10
																						SNORD38A						CREG1	ATAD2B
																						SNORD38B						CD84	ETAA1
																						DNAJA1P5						PER3	HEATR5B
																						MED8						FUBP1	CCDC93
																						KTI12						EIF2B3	ASNSD1
																						C1orf212						BCL10	UGT1A10
																						ADC						RAB7L1	UGT1A8
																						TMEM54						SELENBP1	UGT1A7
																						HENMT1						TNFSF18	UGT1A6
																						TOE1						TAF1A	UGT1A5
																						ERMAP						MPZL1	UGT1A9
																						CSMD2						SH2D2A	UGT1A4
																						MYSM1						ARTN	UGT1A1
																						GNRHR2						MAP3K6	UGT1A3
																						CROCCP3						ANGPTL1	FEV
																						OSBPL9						DIRAS3	AFTPH
																						OMA1						TBX19	MFSD6
																						RAB42						FCGR2C	TMEM214
																						LRRC42						SLC16A4	RETSAT
																						GBP4						PRPF3	INO80D
																						GBP5						KCNQ4	SEMA4C
																						FAM46B						EXO1	C2orf18
																						SSX2IP						ARHGEF2	C2orf42
																						OLFM3						DEDD	TRMT61B
																						CCDC163P						ZMYM4	PID1
																						C1orf172						ZMYM6	PTCD3
																						WDR63						XPR1	PLEKHB2
																						MAB21L3						FAIM3	ATG16L1
																						IFFO2						DHRS3	FANCL
																						SLC44A3						MAPKAPK2	SRBD1
																						ATXN7L2						GPR37L1	FIGN
																						C1orf194						GPR52	ANKZF1
																						ASB17						SRSF11	RIF1
																						TYW3						VAMP3	USP40
																						C1orf173						ZFYVE9	MOB1A
																						LRRIQ3						CD101	STEAP3
																						MYOM3						SEP15	ASXL2
																						DMBX1						ZRANB2	ADI1
																						TMCO2						SNRNP40	THNSL2
																						ZNF684						ARHGAP29	ACOXL
																						TCEANC2						AIM2	WDR33
																						PODN						GGPS1	HJURP
																						LRRC39						RASAL2	STRADB
																						GJB4						C1orf38	C2orf56
																						HMGB4						ADAMTS4	HES6
																						RNF19B						TMEM59	ACCN4
																						C1orf122						SEC22B	C2orf29
																						OSCP1						CHD1L	NAGK
																						C1orf216						H6PD	DOCK10
																						KLHDC7A						SOX13	TTC27
																						VWA5B1						PRDX6	SMPD4
																						UBXN10						CLCA3P	TMEM127
																						C1orf87						CLCA2	PRPF40A
																						LIX1L						ISG15	SLC30A6
																						HSD3BP4						IKBKE	IWS1
																						KLF17						PLCH2	LIMS2
																						TMEM125						HS2ST1	KANSL3
																						ARHGEF19						PDE4DIP	MREG
																						DRAM2						IPO13	CCDC88A
																						C1orf88						SDC3	WDR12
																						C1orf162						SLC25A44	MBD5
																						SYT6						KIAA0040	KDM3A
																						SAMD13						KDM4A	ALLC
																						C1orf52						CROCC	PECR
																						TMEM56						PUM1	ARHGAP15
																						NBPF4						NOS1AP	ZC3H15
																						UBE2U						TMEM63A	CFC1
																						HFE2						CEP104	DNAH7
																						ANKRD35						RIMS3	GKN1
																						SLC30A7						TOMM20	IL36G
																						C1orf213						KIAA0494	RPRM
																						KNCN						URB2	CYP26B1
																						MOB3C						ARHGEF11	POLE4
																						GLIS1						DNAJC6	KCNK12
																						MGC27382						CEP350	UGGT1
																						DCDC2B						CEP170	KCMF1
																						ZNF362						LRIG2	DPYSL5
																						LOC149086						SETDB1	PNO1
																						MANEAL						ZC3H11A	STARD7
																						IL23R						SMG7	C2orf83
																						PDIK1L						LPPR4	MFF
																						CLDN19						UBAP2L	RPL23AP32
																						WDR65						SV2A	CXCR7
																						C1orf210						KLHL21	RNPEPL1
																						CCDC24						SLC35E2	RTN4
																						BTBD19						DENND4B	TRIM54
																						CCDC17						RABGAP1L	PELI1
																						RP11-165H20.1						TMCC2	SLC39A10
																						DENND2C						FAM20B	TTC7A
																						GBP6						ZBTB40	SMEK2
																						LPPR5						LPGAT1	SLC4A10
																						FNDC7						MFN2	CYP20A1
																						IL28RA						KIF14	SPC25
																						CYP4Z2P						RBM8A	BIRC6
																						CITED4						THRAP3	ERMN
																						FLJ40434						NR1I3	KIDINS220
																						C1orf177						AKT3	MTA3
																						KANK4						INSL5	HECW2
																						SASS6						PIGK	WDR35
																						FAM43B						SCAMP3	MARCH4
																						PPIAL4A						PTPRU	WDFY1
																						HFM1						ARPC5	NYAP2
																						PAQR7						TSPAN2	DPP10
																						UBL4B						TSPAN1	RDH14
																						EIF2C3						CELA3A	EPB41L5
																						EIF2C4						PDZK1IP1	ALS2
																						ALG14						WASF2	ZDBF2
																						FAM76A						INADL	USP37
																						LINC00466						PRG4	CWC22
																						C1orf168						ANGPTL7	ANKRD36B
																						TMEM61						GPA33	G6PC2
																						CYP4Z1						STX6	SLC4A5
																						CDCP2						HNRNPR	CTDSP1
																						SLC5A9						SRRM1	NLRC4
																						CC2D1B						CNKSR1	MPP4
																						TXLNA						SF3B4	SLC5A7
																						TCTEX1D1						ZMPSTE24	NIF3L1
																						SPAG17						UBE4B	AGBL5
																						SLFNL1						BCAS2	C2orf43
																						HIPK1						AKR1A1	THADA
																						SLC44A5						WARS2	PCGEM1
																						AKR7L						BPNT1	RBKS
																						AKR7A2P1						CEPT1	GAL3ST2
																						FNDC5						PIAS3	TMBIM1
																						EPHX4						TESK2	IFIH1
																						AKNAD1						TIMM17A	OSGEPL1
																						TMCO4						LRRN2	ATL2
																						MCOLN2						PPIE	ABCG5
																						COL24A1						VAV3	ABCG8
																						PCSK9						HAX1	RAB17
																						ST6GALNAC3						MAD2L2	RNF25
																						ZNF683						PPIH	HS1BP3
																						NEGR1						ZNF238	GMCL1
																						MDS2						C1orf61	TTC31
																						CYP4X1						CAP1	ANAPC1
																						MAGI3						LRRC41	COPS7B
																						BEST4						SEMA6C	RMND5A
																						FAM19A3						HBXIP	FNDC4
																						CYP4A22						SLC19A2	MARCH7
																						C1orf185						IFI44	OBFC2A
																						LOC284551						POLR3C	PAPOLG
																						FAM102B						IVNS1ABP	MRPS9
																						SYPL2						TXNIP	MRPS5
																						CYB561D1						PDPN	REEP1
																						ANKRD34A						LEFTY1	RAPH1
																						LOC284632						SPHAR	CDK15
																						RSPO1						PMVK	TMEM237
																						EPHA10						KHDRBS1	NBEAL1
																						ZNF326						GMEB1	CFLAR-AS1
																						BTBD8						FAM189B	MRPL44
																						RIMKLA						AP4B1	SOWAHC
																						ESPNP						NUDC	PLEKHA3
																						PPM1J						PHTF1	TRAK2
																						HIST2H2BA						MASP2	BOLL
																						FAM151A						CAPN9	COLEC11
																						LOC339442						NES	PDCL3
																						MTMR9LP						KDM5B	TRPM8
																						ZBTB8OS						AHCYL1	ATG9A
																						TFAP2E						SRSF10	C2orf49
																						LOC339505						SDCCAG8	MLPH
																						LOC339524						CFHR4	TMEM185B
																						C1orf228						CFHR3	FAM134A
																						ZNF642						WDR3	CENPO
																						CCDC18						OCLM	OR7E91P
																						MYBPHL						JTB	GLB1L
																						BARHL2						MTMR11	C2orf47
																						HSP90B3P						MAN1A2	SPAG16
																						NBPF7						UTS2	CHPF
																						TCTEX1D4						SF3A3	SAP130
																						SERINC2						MLLT11	GALNT14
																						FAM159A						IFI44L	SCRN3
																						FAM131C						EBNA1BP2	CCDC121
																						PADI6						SLC27A3	FASTKD1
																						BMP8A						KIF2C	SMC6
																						SPATA21						IL24	GTDC1
																						CCDC23						TDRKH	CLIP4
																						ATPAF1-AS1						RER1	IQCA1
																						HEATR8						DNAJB4	ALS2CR8
																						FAM73A						ADAM30	TTC21B
																						LOC375010						RCAN3	CAMKMT
																						CATSPER4						FAF1	METTL8
																						NSUN4						CD160	GEMIN6
																						TRNP1						GLMN	NHEJ1
																						CD164L2						HHLA3	FAM124B
																						LOC388630						CELF3	TM4SF20
																						LDLRAD1						MST1P2	CYBRD1
																						GBP7						DDX20	C2orf54
																						C1orf146						DUSP10	NOL10
																						FAM69A						MST1P9	ANKRD53
																						SLC6A17						PADI2	CSRNP3
																						NOTCH2NL						PMF1	PGAP1
																						FLJ39739						DUSP12	LRRTM4
																						PLA2G2C						VPS45	DCAF17
																						SKINTL						LYPLA2	TUBA4B
																						UOX						PARK7	MZT2B
																						FRRS1						CTRC	YSK4
																						TMEM200B						ACOT7	UXS1
																						SH2D5						COG2	FBXO11
																						C1orf130						CLCA4	ARMC9
																						LOC400752						MTF2	COQ10B
																						C1orf141						DNAJC8	SLC35F5
																						GBP1P1						NTNG1	EFHD1
																						FLJ27354						PLEKHA6	C2orf44
																						MIR137HG						CLSTN1	SPHKAP
																						NBPF9						FOXJ3	WNT10A
																						LDLRAD2						KIAA0907	SLC19A3
																						LOC402779						WDR47	TSGA10
																						MIR101-1						KIFAP3	THSD7B
																						MIR137						ATF6	THUMPD2
																						MIR186						SCMH1	TMEM177
																						MIR197						AKR7A3	KIAA1715
																						MIR30C1						TTC39A	ILKAP
																						MIR30E						SPEN	FAM49A
																						LHX8						KDM1A	LMAN2L
																						C1orf180						RBM34	LBH
																						MINOS1						USP33	TMEM163
																						FLJ32224						WDTC1	ITM2C
																						FAM183A						KIF21B	TCF7L1
																						ZYG11A						NMNAT2	INO80B
																						FLJ31662						KIAA0090	AMMECR1L
																						LOC440600						KIF1B	CDCA7
																						BCL2L15						NFASC	WDR54
																						PGCP1						POGZ	ZRANB3
																						GEMIN8P4						GLT25D2	RAB6C
																						RBMXL1						MAST2	WDR75
																						LURAP1						NCDN	FAM161A
																						PEF1						CLCC1	FAM176A
																						CYB5RL						SLC35D1	ANTXR1
																						SRG7						RGL1	POLR1B
																						CYMP						PLEKHM2	ELMOD3
																						KIAA0754						SYT11	RGPD5
																						LOC643441						PRRC2C	C2orf16
																						LOC644242						FBXO28	RHBDD1
																						PPIAL4G						RPRD2	CHCHD5
																						LOC644961						OTUD3	YIPF4
																						LOC646471						KAZN	PRADC1
																						LOC646626						CAMTA1	C2orf88
																						EMBP1						LPHN2	ING5
																						SRGAP2P2						CAMSAP2	CCDC115
																						LOC648740						KIAA1107	MKI67IP
																						ZBTB8A						ZCCHC11	C2orf40
																						NBPF6						SZT2	ZNF512
																						LOC653160						DNAJC16	ZC3H8
																						PPIAL4B						UBR4	KIAA1841
																						LOC653513						USP24	ST6GAL2
																						LOC653566						SRGAP2	IL1F10
																						PPIAL4C						SMG5	DPY30
																						FAM72B						NCSTN	MCEE
																						SCARNA2						ATP13A2	LOXL3
																						SCARNA1						CRB1	ABHD1
																						SNORA44						ITGB3BP	PCGF1
																						SNORA55						GPR161	DDX11L2
																						SNORA61						TARDBP	MFSD9
																						SNORA16A						CELA3B	PLCD4
																						SNORD45C						SLC35A3	SFT2D3
																						SNORD85						ABCB10	CCDC142
																						SNORD99						ICMT	ZNF514
																						SNORD103A						MACF1	FAM136A
																						SNORD103B						LRRC8B	TMEM87B
																						MIR548D1						ZNF281	ATOH8
																						MIR553						SNAPIN	LOC84931
																						ZBTB8B						LPAR3	MGC16025
																						LOC728431						PADI4	TANC1
																						PPIEL						DDAH1	EPT1
																						CCDC30						TMEM50A	LBX2
																						FAM72D						OPN3	PNPT1
																						LOC728855						PHLDA3	KCNH7
																						LOC728875						RUSC1	FER1L5
																						RPS15AP10						CA14	MCFD2
																						LOC729041						KPNA6	ATP6V1E2
																						LOC729059						SSBP3	LOC90499
																						HSD52						STX12	CCDC74A
																						LOC729970						DSTYK	LOC90784
																						LOC729987						RAB3GAP2	DHX57
																						PFN1P2						CCDC19	LOC91149
																						MIR942						LMOD1	SESTD1
																						MIR760						NBPF14	CCDC74B
																						LOC100128071						BRP44	PKDCC
																						LOC100128787						TRIM58	ANKRD44
																						LOC100129046						INTS7	RSAD2
																						LOC100129138						OLFML2B	ZNF804A
																						LOC100129196						AHCTF1	TTC30A
																						LOC100129269						C1orf43	DAPL1
																						LOC100129620						CLIC4	CAPN13
																						LOC100129924						NSL1	TMEM169
																						LOC100130000						SYF2	DNER
																						LOC100130197						RWDD3	CCDC164
																						LOC100130557						PARS2	IMP4
																						LOC100131060						MMACHC	HNRPLL
																						LOC100131564						ZZZ3	MARS2
																						NBPF10						ACOT11	B3GNT7
																						ZRANB2-AS1						CHD5	NT5C1B
																						LOC100132774						DNM3	NEURL3
																						LOC100286793						TOR1AIP1	SP140L
																						LOC100287722						CHTOP	SFXN5
																						LOC100289178						C1orf144	ORMDL1
																						MIR320B1						LDLRAP1	LIMS3
																						MIR1976						SERBP1	LINC00152
																						MIR1262						NOC2L	TUBA3E
																						MIR761						OR1C1	CCDC104
																						MIR3115						PTPN22	TEX261
																						MIR3117						PHGDH	TUBA3D
																						MIR4255						FBXO2	STK11IP
																						MIR4253						LCE2B	FMNL2
																						MIR4256						OR2M4	CCDC85A
																						MIR4254						OR2L2	GALNT13
																						MIR3659						OR2L1P	KLHL29
																						MIR3917						OPTC	OSBPL6
																						MIR3605						FBXO6	NOSTRIN
																						MIR3671						PLA2G2D	DIRC1
																						MIR548AA1						AK5	WDR92
																						MIR3675						MYCBP	MOGAT1
																						LOC100505768						OR10J1	LYPD1
																						ZMYM6NB						HEYL	MRPL53
																						LOC100506343						EIF2C1	AGAP1
																						LOC100506730						OR4F3	TWIST2
																						LOC100506801						OR2T1	PARD3B
																						LOC100506963						RPS6KC1	RPL23AP7
																						LOC100507178						SNORD81	PPP1R21
																						LOC100507423						SNORD79	C2orf89
																						LOC100507564						SNORD80	TMEM150A
																						LOC100507634						SNORA66	NUP35
																						FPGT-TNNI3K						SNORD47	XIRP2
																						GJA9-MYCBP						SNORD45B	TYW5
																						HEATR8-TTC4						SNORD45A	NMS
																						TMEM56-RWDD3						SNORD44	LYG1
																						C1orf151-NBL1						SNORD55	MITD1
																						MIR4695						RNU11	DIS3L2
																						MIR4420						RNU5F-1	CMPK2
																						MIR4422						RNF11	MBOAT2
																						MIR4781						USP21	CNTNAP5
																						MIR4794						FOXD3	TMEM18
																						MIR4684						DIEXF	FBLN7
																						MIR4711						TRAPPC3	NEU4
																						MIR2682						TAF5L	RBM45
																						MIR4423						CACYBP	C2orf73
																						MIR378F						HSPB7	TRIM43
																						RCAN3AS						CHIA	BBS5
																						NEGR1-IT1						SLC39A1	C2orf77
																						ZRANB2-AS2						DISC2	ACMSD
																												DISC1	ICA1L
																												ARHGEF16	FAM168B
																												AHDC1	CIB4
																												RNF115	REG3G
																												KLHL20	RFTN2
																												TEKT2	C2orf63
																												SMPDL3B	PLEKHH2
																												ANGPTL3	AP1S3
																												LAMTOR2	C2orf76
																												FLVCR1	SGPP2
																												PRO0611	ACVR1C
																												UBE2T	OSR1
																												LINC00339	TTC32
																												CNIH4	UBR3
																												SSU72	KCTD18
																												TMOD4	ALS2CR12
																												GNL2	ZNF513
																												GPSM2	SPATA3
																												UBIAD1	LYPD6
																												PYCR2	LYPD6B
																												NME7	GALM
																												ALG6	TMEM198
																												NENF	ZFAND2B
																												PADI1	TMEM178
																												IL19	CPO
																												CERS2	MDH1B
																												SLC25A24	C2orf50
																												PLA2G2E	PQLC3
																												DNTTIP2	TMEM182
																												WRAP73	AHSA2
																												CRNN	FBXO36
																												G0S2	MTERFD2
																												IL20	CCDC148
																												SLC45A1	C2orf65
																												DCAF8	MYO3B
																												HP1BP3	TMEM37
																												F11R	UBE2F
																												TMED5	DUSP19
																												RRP15	TTL
																												GLRX2	CKAP2L
																												BOLA1	CBWD2
																												PPPDE1	TEKT4
																												CELA2B	LOC150527
																												ZNF593	FLJ32063
																												ZBTB7B	LOC150568
																												ZNF691	SMYD1
																												TXNDC12	C2orf15
																												TNNI3K	LOC150622
																												RRNAD1	OTOS
																												ADIPOR1	MYEOV2
																												SCCPDH	OR6B3
																												SH3GLB1	COMMD1
																												MECR	PROM2
																												APH1A	ANKAR
																												UTP11L	FBXO41
																												TRIM17	TTC30B
																												KCTD3	GPAT2
																												SDF4	ITPRIPL1
																												MRTO4	LOC150776
																												PLEKHO1	WTH3DI
																												HAO2	FAM117B
																												ACP6	TCF23
																												TMEM69	LOC150935
																												MRPL37	FAM59B
																												IER5	PUS10
																												HOOK1	PKI55
																												SNX7	LINC00309
																												UCHL5	LOC151009
																												C1orf9	SEPT10
																												HPCAL4	C2orf67
																												YTHDF2	PLB1
																												GPR89B	ZSWIM2
																												HSD17B7	ZNF385B
																												UFC1	LOC151171
																												DTL	LOC151174
																												ZCCHC17	ARL6IP6
																												TRIM33	METTL21A
																												METTL13	CCNYL1
																												DPH5	KLHL23
																												HSPB11	SULT1C2P1
																												OAZ3	PPP1R1C
																												PADI3	SGOL2
																												CYB5R1	ALS2CR11
																												CMPK1	SLC38A11
																												ARID4B	CCDC140
																												CD244	SLC23A3
																												GPR88	LOC151300
																												ERRFI1	GPBAR1
																												DPM3	FAHD2B
																												WNT4	MYADML
																												YIPF1	FAM84A
																												FBXO42	FAM82A1
																												MRPS21	GDF7
																												CCDC76	SLC16A14
																												TMCO1	LOC151475
																												ADAMTSL4	LINC00471
																												CRCT1	LOC151484
																												RNF186	MSL3P1
																												SPATA6	ASPRV1
																												EGLN1	WDSUB1
																												MXRA8	UPP2
																												L1TD1	LOC151534
																												HES2	GPR155
																												KIAA1383	WDR69
																												RSBN1	LONRF2
																												ZNHIT6	CCDC138
																												GPN2	GPR113
																												LEPROT	C2orf57
																												FBLIM1	OXER1
																												MED18	FAM179A
																												TRIT1	FAM171B
																												GIPC2	C1QL2
																												SWT1	UBXN2A
																												GDAP2	CLEC4F
																												FAM46C	DQX1
																												GON4L	KCNG3
																												GPATCH4	CYS1
																												PALMD	FOXD4L1
																												FNBP1L	PCDP1
																												ST7L	VWA3B
																												PQLC2	CREG2
																												CASZ1	ALMS1P
																												LAX1	TET3
																												RHBDL2	GKN2
																												DUSP23	C2orf51
																												ADPRHL2	ANKRD23
																												TRNAU1AP	APLF
																												C1orf27	PIKFYVE
																												C1orf109	KRTCAP3
																												C1orf56	LOC200726
																												CPSF3L	TMEM17
																												C1orf123	SPRED2
																												C1orf159	TIGD1
																												MARC2	LOC200772
																												AURKAIP1	FAM123C
																												TTC22	LINC00116
																												MRPL20	C2orf69
																												AIM1L	HNRNPA3
																												SUSD4	SPDYA
																												KIF26B	ATP6V1C2
																												TMEM51	RNASEH1
																												RALGPS2	LCLAT1
																												GPATCH2	CCDC75
																												BSDC1	CERS6
																												XKR8	METAP1D
																												TMEM39B	LOC254128
																												PRPF38B	LYG2
																												HEATR1	CCDC108
																												CDCA8	C2orf72
																												LRRC8D	SH2D6
																												MSTO1	LOC284950
																												DARS2	CCDC150
																												ARHGEF10L	RNF149
																												PRMT6	LOC284998
																												RNF220	LOC285000
																												VPS13D	FAM150B
																												FAM176B	CCDC141
																												GOLPH3L	LOC285033
																												ATAD3A	LINC00486
																												TMEM57	C2orf61
																												KLHDC8A	LOC285074
																												TRIM62	LOC285084
																												ETNK2	CXXC11
																												RAVER2	LOC285103
																												PANK4	DNAJC5G
																												KIRREL	IAH1
																												TMEM206	FLJ33534
																												YY1AP1	CYP1B1-AS1
																												ECHDC2	FAM126B
																												FGGY	UNC80
																												MCOLN3	RUFY4
																												SLC22A15	PLGLA
																												YOD1	RGPD4
																												CAMK2N1	DUSP28
																												BATF3	STON1-GTF2A1L
																												SLC30A10	SPOPL
																												UBE2Q1	MLK7-AS1
																												RNPC3	CYP27C1
																												ITLN1	ESPNL
																												ASAP3	C2orf70
																												POMGNT1	C2orf53
																												PNRC2	LOC339788
																												LRRC40	LINC00299
																												DEPDC1	LOC339803
																												PIGV	C2orf74
																												ZNF692	LOC339807
																												NBPF1	LOC339822
																												IARS2	MSGN1
																												MAP7D1	C2orf55
																												IPO9	FIGLA
																												TMEM48	NOTO
																												NECAP2	NCKAP5
																												IQCC	FOXI3
																												C1orf112	EVX2
																												HHAT	CDKL4
																												DNAJC11	PRORSD1P
																												ENAH	AOX2P
																												NUP133	SH3RF3
																												RCOR3	GPR148
																												C1orf106	ECEL1P2
																												LRIF1	LRRTM1
																												FAM63A	GEN1
																												ADCY10	C2orf48
																												DCAF6	FONG
																												ASH1L	LOC348761
																												LENEP	PFN4
																												CTTNBP2NL	LOC375190
																												RCC2	LOC375196
																												FAM212B	ANKRD36
																												DMAP1	WASH2P
																												AJAP1	RBM43
																												GNG12	LOC375295
																												SLC50A1	CERKL
																												TMEM234	C2orf62
																												FAM54B	RBM44
																												SERTAD4	AQP12A
																												CCBL2	ZC3H6
																												ERO1LB	KLHL30
																												FMN2	LOC386597
																												SLAMF8	MFSD2B
																												CDC42SE1	C2orf71
																												UBQLN4	LOC388942
																												TMEM167B	LOC388946
																												OLFML3	LOC388948
																												SMYD2	TSPYL6
																												LHX9	C2orf78
																												OTUD7B	BOLA3
																												ADCK3	C2orf81
																												CTNNBIP1	FUNDC2P2
																												C1orf63	C2orf68
																												AGTRAP	SLC9A4
																												PITHD1	LOC389023
																												RAB25	LOC389033
																												PGLYRP4	LOC389043
																												ZNF695	SP5
																												RHBG	PLEKHM3
																												MAN1C1	C2orf80
																												SCYL3	RESP18
																												GJC2	C2orf82
																												CAMK1G	OR6B2
																												NIPAL3	PTRHD1
																												SEPN1	SULT6B1
																												ATP8B2	DYTN
																												TP73-AS1	LOC400940
																												VANGL2	LINC00487
																												FAM91A2	FLJ12334
																												PBXIP1	LOC400950
																												S100A14	UNQ6975
																												PLEKHG5	EML6
																												GATAD2B	FLJ30838
																												AMIGO1	FLJ16341
																												LRRC47	LOC400958
																												ODF2L	PCBP1-AS1
																												CGN	PAIP2B
																												KIAA1324	RGPD1
																												PTCHD2	FLJ42351
																												IGSF9	LOC401010
																												LRRC7	DKFZp686O1327
																												SIPA1L2	LOC401022
																												KIF17	FSIP2
																												ZNF687	C2orf66
																												ZSWIM5	ASB18
																												POGK	FLJ43879
																												KIAA1522	VWC2L
																												HCN3	MIR10B
																												CACHD1	MIR128-1
																												MIER1	MIR149
																												KIAA1614	MIR153-1
																												FAM5B	MIR216A
																												HES4	MIR217
																												C1orf114	MIR26B
																												GRHL3	C2orf27B
																												SLAMF7	DNAJB3
																												ZP4	ASTL
																												CADM3	CAPN14
																												PTBP2	ACTR3BP2
																												RHOU	LOC440894
																												PRUNE	LOC440895
																												DNASE2B	LOC440900
																												DLGAP3	LOC440905
																												IL22RA1	LOC440910
																												HIVEP3	POTEKP
																												KLHL12	LOC440925
																												LGR6	LOC442028
																												GPBP1L1	SULT1C3
																												HAPLN2	POTEE
																												MIIP	COA5
																												GAS5	PHOSPHO2
																												PAPPA2	CHAC2
																												CELA2A	MIR375
																												BCAN	DFNB59
																												GPATCH3	LOC541471
																												TNN	LOC554201
																												MRPS14	ANKRD30BL
																												DMRTB1	FBXO48
																												DMRTA2	SNORA41
																												CLSPN	FAM110C
																												PRDM16	LOC643387
																												OXCT2	PRR21
																												RRAGC	LOC644838
																												ELTD1	GGT8P
																												TINAGL1	ANKRD36BP2
																												LEPRE1	LOC645949
																												TFB2M	LOC646324
																												SEMA4A	LOC646736
																												TOR3A	LOC646743
																												RFWD2	PRSS56
																												GREM2	LOC647012
																												RGS18	C2orf84
																												PLA2G2F	TRIM43B
																												HIAT1	CFC1B
																												NUCKS1	AQP12B
																												SMAP2	RGPD3
																												ACBD3	MZT2A
																												SMYD3	SNORA75
																												ATPAF1	LOC654342
																												MARC1	FAM138B
																												S100PBP	LOC654433
																												MEAF6	SCARNA6
																												RBM15	SCARNA5
																												DEM1	SNORD11
																												CEP85	SNORD70
																												ARV1	SNORD89
																												NMNAT1	SNORD92
																												ELOVL1	SNORD94
																												AIDA	MIR558
																												VWA1	MIR559
																												DCLRE1B	MIR561
																												MRPS15	RGPD8
																												MRPL9	LOC727982
																												PINK1	D2HGDH
																												JMJD4	LOC728323
																												MARCKSL1	POTEF
																												PRAMEF1	LOC728537
																												PRAMEF2	LOC728730
																												INTS3	PABPC1P2
																												NADK	LOC728819
																												ZNF643	LOC729121
																												SELRC1	ANKRD20A8P
																												PHACTR4	LOC729234
																												C1orf135	RAD51AP2
																												SCNM1	RGPD6
																												ERI3	DIRC3
																												C1orf50	DNAJC27-AS1
																												WDR77	RGPD2
																												C1orf116	MORN2
																												MGC4473	LOC730811
																												CCDC28B	RFX8
																												C1orf35	SNORD11B
																												EFHD2	SNORA36C
																												MMEL1	SNORA70B
																												RSG1	MIR216B
																												FCRL2	MIR933
																												DLEU2L	LOC100128590
																												OR4F5	OST4
																												NKAIN1	LOC100129175
																												TTC13	LOC100129726
																												EPS8L3	LOC100129961
																												CDC73	PP14571
																												MRPL24	LOC100130451
																												MUL1	LOC100130452
																												PGBD5	LOC100130691
																												TNFAIP8L2	TMEM194B
																												C1orf54	LOC100131320
																												TMEM53	SP9
																												AKIRIN1	LOC100132215
																												HECTD3	CYP4F30P
																												BEND5	LOC100133985
																												VTCN1	LOC100134259
																												YRDC	LOC100144595
																												ZYG11B	RNU4ATAC
																												NOL9	DBIL5P2
																												PPCS	SNAR-H
																												LIN28A	LOC100189589
																												SH3D21	LOC100216479
																												TTLL7	ARHGEF33
																												SNIP1	LOC100271832
																												C1orf115	LIMS3-LOC440895
																												HHIPL2	LOC100286922
																												VASH2	LOC100286979
																												AGMAT	LOC100287010
																												WDR78	LOC100287216
																												ZMYM1	LOC100288570
																												LINC00115	LIMS3L
																												ZNF669	LOC100288911
																												RPAP2	MIR1471
																												ZNF672	MIR1246
																												MORN1	MIR548N
																												FAM110D	MIR1258
																												KIAA0319L	MIR1245A
																												DHDDS	MIR1301
																												PAQR6	MIR1244-1
																												DENND2D	LOC100302650
																												WLS	GPR75-ASB3
																												PCNXL2	SNORA80B
																												GPR157	ZEB2-AS1
																												TRIM46	MIR548F2
																												C1orf129	MIR663B
																												RPF1	LOC100329109
																												SIKE1	SNORA70F
																												ZC3H12A	BOK-AS1
																												SPSB1	MIR3128
																												TARS2	MIR4265
																												WDR26	MIR1244-3
																												TRIM45	MIR1244-2
																												EDEM3	MIR4264
																												FLAD1	MIR3129
																												TRAF3IP3	MIR3127
																												GLTPD1	MIR4261
																												ZNF436	MIR3131
																												TAS1R2	MIR4268
																												TAS1R1	MIR4263
																												SH3BP5L	MIR3125
																												NPL	MIR3130-1
																												GJA9	MIR4267
																												OR4F16	MIR4262
																												OR6N2	MIR3130-2
																												OR6K2	MIR4266
																												OR2G3	MIR3126
																												OR2G2	MIR2355
																												OR2C3	MIR3132
																												SYNC	MIR4269
																												CFHR5	LOC100499194
																												TRIM11	MIR3606
																												C1orf21	MIR3682
																												ACTL8	MIR3679
																												ANKRD13C	LOC100505624
																												PVRL4	LOC100505695
																												SNX27	LOC100505716
																												ANP32E	LOC100505876
																												SHCBP1L	LOC100505964
																												TRMT1L	LOC100506054
																												TSSK3	LOC100506123
																												CCNL2	LOC100506124
																												NUAK2	LOC100506134
																												VANGL1	LOC100506274
																												ST6GALNAC5	LOC100506421
																												ISG20L2	LOC100506474
																												HYI	LOC100506783
																												FCRL5	LOC100506866
																												FCRL4	LOC100507140
																												SH3BGRL3	BOLA3-AS1
																												DDX59	LOC100507334
																												NUF2	LOC100507443
																												RASSF5	LOC100507600
																												SESN2	LY75-CD302
																												ESPN	RNF103-CHMP3
																												TAS1R3	NT5C1B-RDH14
																												ATAD3B	PHOSPHO2-KLHL23
																												HMCN1	HSPE1-MOB4
																												GPR61	INO80B-WBP1
																												MIXL1	UBE2F-SCLY
																												STK40	MIR4436B1
																												C1orf124	MIR4772
																												TM2D1	MIR4779
																												FCAMR	MIR4783
																												REG4	MIR4439
																												OBSCN	MIR4782
																												TMEM222	MIR4437
																												C1orf49	MIR4765
																												PLEKHN1	MIR4776-1
																												HORMAD1	MIR4757
																												TOMM40L	MIR4777
																												SYDE2	MIR1245B
																												ZNF644	MIR4435-2
																												USP48	MIR4426
																												ZMYND12	MIR4774
																												NBPF3	MIR2467
																												LRRC8C	MIR4775
																												ZDHHC18	MIR4785
																												SGIP1	MIR4784
																												POLR3GL	MIR4773-1
																												SLC25A33	MIR4444-1
																												TMEM79	MIR4440
																												NTPCR	MIR4436A
																												EFCAB2	MIR4786
																												DDI2	MIR4773-2
																												ACBD6	MIR4434
																												LZIC	MIR4780
																												PROK1	MIR4778
																												KIAA1804	MIR4429
																												EFCAB7	MIR4776-2
																												ZBTB37	MIR4432
																												NT5C1A	MIR548AD
																												LCE3D	MIR4441
																												TRIM63	MIR4435-1
																												LINC00260	LOC100630918
																												PSRC1	LOC100861402
																												FAM167B
																												LINC00467
																												MGC12982
																												C1orf170
																												CROCCP2
																												FCRLA
																												ANKRD36BP1
																												ZNF496
																												HPDL
																												ATP1A1OS
																												AGBL4
																												MFSD2A
																												C1orf198
																												PPP1R15B
																												ATG4C
																												MAEL
																												PRPF38A
																												SYTL1
																												IGSF21
																												LSM10
																												C1orf94
																												DISP1
																												SNHG12
																												FAM40A
																												RGS8
																												SLC45A3
																												DOCK7
																												KIAA1751
																												WNT3A
																												NAV1
																												SEC16B
																												AQP10
																												LHX4
																												SLAMF9
																												KIAA2013
																												THAP3
																												C1orf201
																												PYGO2
																												ANGEL2
																												SPOCD1
																												ZNF697
																												IGFN1
																												NUP210L
																												BTF3L4
																												UBXN11
																												NEXN
																												CENPL
																												DUSP27
																												RCSD1
																												MEX3A
																												METTL18
																												GORAB
																												C1orf105
																												TMEM183A
																												HIST3H2A
																												PIGM
																												IGSF8
																												C1orf158
																												LEMD1
																												ZNF670
																												FBXO44
																												ATPIF1
																												SNORD46
																												SNORD38A
																												SNORD38B
																												DNAJA1P5
																												C1orf85
																												MED8
																												KTI12
																												C1orf212
																												ADC
																												TMEM54
																												HENMT1
																												TOE1
																												NLRP3
																												ERMAP
																												PGLYRP3
																												CSMD2
																												MYSM1
																												GNRHR2
																												CROCCP3
																												FHAD1
																												SLAMF6
																												OSBPL9
																												SLC26A9
																												LOC115110
																												OMA1
																												RAB42
																												FCRL1
																												FCRL3
																												LRRC42
																												GBP4
																												GBP5
																												FAM46B
																												FMO9P
																												FAM36A
																												RBP7
																												TSEN15
																												FAM129A
																												SNAP47
																												ACAP3
																												TADA1
																												THEM4
																												SH2D1B
																												SSX2IP
																												UBE2J2
																												OLFM3
																												GABPB2
																												TCHHL1
																												RPTN
																												CCDC163P
																												TDRD10
																												SHE
																												C1orf172
																												C1orf96
																												LRRC38
																												AADACL3
																												PUSL1
																												B3GALT6
																												WDR63
																												KLHDC9
																												AXDND1
																												MAB21L3
																												IFFO2
																												HIST2H3C
																												SLC44A3
																												ATXN7L2
																												C1orf194
																												LYPLAL1
																												OR2M5
																												OR2M3
																												OR2T12
																												OR14C36
																												OR2T34
																												OR2T10
																												OR2T4
																												OR2T11
																												ATP6V1G3
																												ASB17
																												TYW3
																												C1orf173
																												LRRIQ3
																												TPRG1L
																												FAM213B
																												MYOM3
																												DMBX1
																												OR10J5
																												TMCO2
																												ZNF684
																												TCEANC2
																												PODN
																												LRRC39
																												GJB4
																												HMGB4
																												RNF19B
																												DCST2
																												DNAH14
																												OR2B11
																												ZNF648
																												TEDDM1
																												C1orf122
																												OSCP1
																												C1orf216
																												KLHDC7A
																												VWA5B1
																												UBXN10
																												C1orf87
																												ARL8A
																												SYT2
																												LOC127841
																												GOLT1A
																												UHMK1
																												FCRLB
																												WDR64
																												C1orf131
																												LIX1L
																												HSD3BP4
																												SPATA17
																												EDARADD
																												KLF17
																												TMEM125
																												C1orf182
																												IQGAP3
																												APOA1BP
																												ARHGEF19
																												MRPL55
																												HIST3H2BB
																												DRAM2
																												C1orf88
																												C1orf162
																												OR10T2
																												OR6P1
																												OR10X1
																												OR10Z1
																												OR6K6
																												OR6N1
																												TATDN3
																												S100A16
																												NEK7
																												ACTRT2
																												MIB2
																												ITLN2
																												SYT6
																												C1orf74
																												CREB3L4
																												C1orf127
																												BROX
																												SAMD11
																												LOC148413
																												SAMD13
																												C1orf52
																												PHF13
																												C1orf51
																												TMEM56
																												NBPF4
																												UBE2U
																												SLC35F3
																												LOC148696
																												LOC148709
																												PTPRVP
																												HFE2
																												ANKRD35
																												FAM163A
																												B3GALNT2
																												MFSD4
																												PM20D1
																												C1orf150
																												LOC148824
																												SLC30A7
																												CCDC27
																												C1orf213
																												KNCN
																												MOB3C
																												GLIS1
																												LELP1
																												RC3H1
																												MGC27382
																												DCDC2B
																												ZNF362
																												LOC149086
																												DCST1
																												CNIH3
																												LOC149134
																												MANEAL
																												IL23R
																												METTL11B
																												FAM78B
																												SHISA4
																												EXOC8
																												PDIK1L
																												BNIPL
																												CLDN19
																												WDR65
																												C1orf210
																												CCDC24
																												BTBD19
																												CCDC17
																												LRRC71
																												C1orf64
																												RNF187
																												RP11-165H20.1
																												PYHIN1
																												C1orf227
																												FAM71A
																												SLC2A7
																												DENND2C
																												GBP6
																												LPPR5
																												FNDC7
																												DENND1B
																												TDRD5
																												TOR1AIP2
																												CALML6
																												IL28RA
																												CYP4Z2P
																												CITED4
																												FLJ40434
																												C1orf177
																												SPRR4
																												KANK4
																												SASS6
																												C1orf55
																												CNST
																												FAM43B
																												PPIAL4A
																												HFM1
																												PAQR7
																												TTC24
																												C1orf65
																												UBL4B
																												PDIA3P
																												EIF2C3
																												EIF2C4
																												LCE4A
																												ALG14
																												FAM76A
																												LINC00466
																												C1orf168
																												TMEM201
																												TMEM61
																												CYP4Z1
																												C1orf86
																												CDCP2
																												SLC5A9
																												CC2D1B
																												NBPF11
																												NUDT17
																												FLJ23867
																												TXLNA
																												TCTEX1D1
																												PLD5
																												C1orf100
																												SPAG17
																												SLFNL1
																												KRTCAP2
																												CRTC2
																												C1orf126
																												IBA57
																												HIPK1
																												SLC44A5
																												ATAD3C
																												AKR7L
																												AKR7A2P1
																												TMEM9
																												FNDC5
																												EPHX4
																												LOC254099
																												TTLL10
																												AKNAD1
																												SLC41A1
																												OR2T6
																												LCE5A
																												TMCO4
																												MCOLN2
																												COL24A1
																												LOC255654
																												PCSK9
																												SYT14
																												ST6GALNAC3
																												C1orf101
																												ZNF683
																												ARHGAP30
																												C1orf192
																												NEGR1
																												ASPM
																												MDS2
																												CYP4X1
																												MAGI3
																												TIPRL
																												NPHP4
																												BEST4
																												PGBD2
																												FAM19A3
																												RIIAD1
																												THEM5
																												OR2L13
																												SLC9A11
																												OR14A16
																												CYP4A22
																												C1orf185
																												LOC284551
																												NBPF15
																												LINC00303
																												LOC284576
																												LOC284578
																												LOC284581
																												FAM41C
																												FAM102B
																												SYPL2
																												CYB561D1
																												ANKRD34A
																												RUSC1-AS1
																												LOC284632
																												LOC284648
																												DKFZP564C196
																												RSPO1
																												EPHA10
																												LOC284661
																												C1orf204
																												C1orf111
																												LOC284688
																												ZNF326
																												BTBD8
																												HNRNPU-AS1
																												RIMKLA
																												SLC25A34
																												ESPNP
																												LIN9
																												VN1R5
																												HIST2H2AB
																												PPM1J
																												HIST2H3A
																												HIST2H2BC
																												HIST2H2BA
																												FAM151A
																												S100A7A
																												LINGO4
																												RXFP4
																												ANKRD45
																												LOC339442
																												C1orf174
																												KLHL17
																												TMEM240
																												TMEM52
																												FAM5C
																												MTMR9LP
																												ZBTB8OS
																												TFAP2E
																												ZNF678
																												PRSS38
																												LOC339505
																												C1orf110
																												FAM58BP
																												LOC339524
																												LOC339529
																												LOC339535
																												C1orf228
																												ZNF642
																												RD3
																												AADACL4
																												PRAMEF5
																												HNRNPCL1
																												PRAMEF9
																												PRAMEF10
																												CCDC18
																												OR6F1
																												OR2W3
																												OR2T8
																												OR2T3
																												MYBPHL
																												OR10R2
																												FCRL6
																												KCNT2
																												BARHL2
																												HSP90B3P
																												NBPF7
																												TCTEX1D4
																												OR2T29
																												SERINC2
																												FAM159A
																												FAM131C
																												LCE1A
																												LCE1B
																												LCE1C
																												LCE1D
																												LCE1E
																												LCE1F
																												LCE2A
																												LCE2C
																												LCE2D
																												LCE3A
																												LCE3B
																												LCE3C
																												LCE3E
																												PADI6
																												RGSL1
																												BMP8A
																												IRF2BP2
																												ZBTB41
																												CYCSP52
																												C1orf187
																												SPATA21
																												CCDC23
																												ATPAF1-AS1
																												HEATR8
																												FAM73A
																												LOC375010
																												PEAR1
																												SFT2D2
																												MIA3
																												C1orf95
																												FAM89A
																												AGRN
																												RPS10P7
																												APITD1
																												CATSPER4
																												NSUN4
																												GPR153
																												ILDR2
[truncated: 415 more rows]
