# Supplementary material for: Recurrent WNT pathway alterations are frequent in relapsed small cell lung cancer
Source: Nat Commun. 2018 Sep 17;9:3787. doi: 10.1038/s41467-018-06162-9 (PMC6141466; doi:10.1038/s41467-018-06162-9)
Supplement: Supplementary file 8 — Supplementary Data 5 [file 41467_2018_6162_MOESM8_ESM.xlsx]

## Sheet: 5 - Relapse Genes
Gene	Relapse-acquired	Mutated only in relapsed samples
A1CF	FALSE	TRUE
A2ML1	FALSE	TRUE
AACS	TRUE	TRUE
AADAT	FALSE	TRUE
AARS	FALSE	TRUE
AASDH	TRUE	TRUE
ABAT	FALSE	TRUE
ABCA11P	FALSE	TRUE
ABCA2	TRUE	FALSE
ABCA3	FALSE	TRUE
ABCA8	FALSE	TRUE
ABCA9	FALSE	TRUE
ABCB6	FALSE	TRUE
ABCC13	FALSE	TRUE
ABCC2	FALSE	TRUE
ABCC4	FALSE	TRUE
ABCC5	TRUE	FALSE
ABCC6P1	TRUE	TRUE
ABCE1	FALSE	TRUE
ABCG1	FALSE	TRUE
ABCG4	FALSE	TRUE
ABHD13	FALSE	TRUE
ABHD16A	FALSE	TRUE
ABHD16B	FALSE	TRUE
ABHD17A	TRUE	TRUE
ABHD4	FALSE	TRUE
ABI3	FALSE	TRUE
ABLIM1	FALSE	TRUE
ABLIM2	TRUE	TRUE
ABR	TRUE	FALSE
ABRA	TRUE	TRUE
ACACA	FALSE	TRUE
ACACB	TRUE	FALSE
ACAD11	FALSE	TRUE
ACADM	FALSE	TRUE
ACBD5	FALSE	TRUE
ACBD6	TRUE	TRUE
ACD	FALSE	TRUE
ACE2	FALSE	TRUE
ACER1	FALSE	TRUE
ACLY	FALSE	TRUE
ACOT11	FALSE	TRUE
ACOX2	TRUE	TRUE
ACP6	FALSE	TRUE
ACPT	FALSE	TRUE
ACSL3	FALSE	TRUE
ACSM1	FALSE	TRUE
ACSM2A	FALSE	TRUE
ACSM2B	FALSE	TRUE
ACSM4	FALSE	TRUE
ACTA2	FALSE	TRUE
ACTC1	FALSE	TRUE
ACTL7B	FALSE	TRUE
ACTN3	FALSE	TRUE
ACTR3B	TRUE	FALSE
ACTRT1	TRUE	FALSE
ACY3	FALSE	TRUE
ADA	FALSE	TRUE
ADAD2	FALSE	TRUE
ADAM2	FALSE	TRUE
ADAMDEC1	FALSE	TRUE
ADAMTS1	TRUE	TRUE
ADAMTS10	FALSE	TRUE
ADAMTS13	FALSE	TRUE
ADAMTS15	TRUE	FALSE
ADAMTS19	FALSE	TRUE
ADAMTS3	FALSE	TRUE
ADAMTSL1	TRUE	FALSE
ADAMTSL5	FALSE	TRUE
ADAR	FALSE	TRUE
ADARB1	FALSE	TRUE
ADAT3	FALSE	TRUE
ADCK3	TRUE	FALSE
ADCY2	FALSE	TRUE
ADCY9	FALSE	TRUE
ADCYAP1R1	TRUE	FALSE
ADD1	FALSE	TRUE
ADD2	TRUE	TRUE
ADH1B	FALSE	TRUE
ADH6	FALSE	TRUE
ADIG	FALSE	TRUE
ADRA1A	FALSE	TRUE
ADRA1B	FALSE	TRUE
ADRA2A	FALSE	TRUE
ADRB3	FALSE	TRUE
AEBP1	FALSE	TRUE
AFAP1	FALSE	TRUE
AFF3	FALSE	TRUE
AFG3L1P	FALSE	TRUE
AFTPH	FALSE	TRUE
AGAP11	FALSE	TRUE
AGAP2	FALSE	TRUE
AGAP3	FALSE	TRUE
AGAP5	FALSE	TRUE
AGAP6	FALSE	TRUE
AGBL1	TRUE	TRUE
AGL	FALSE	TRUE
AGMO	FALSE	TRUE
AGPAT6	FALSE	TRUE
AGT	TRUE	TRUE
AGTPBP1	FALSE	TRUE
AGTR1	FALSE	TRUE
AGXT2	FALSE	TRUE
AHR	FALSE	TRUE
AHRR	FALSE	TRUE
AHSA2	FALSE	TRUE
AIFM2	FALSE	TRUE
AIM1	FALSE	TRUE
AIMP1	FALSE	TRUE
AIRE	FALSE	TRUE
AJAP1	TRUE	TRUE
AK2	FALSE	TRUE
AK5	TRUE	FALSE
AKAP10	TRUE	TRUE
AKAP12	TRUE	TRUE
AKAP13	FALSE	TRUE
AKAP14	FALSE	TRUE
AKAP17A	FALSE	TRUE
AKAP6	FALSE	TRUE
AKAP8L	FALSE	TRUE
AKAP9	FALSE	TRUE
AKIRIN2	FALSE	TRUE
AKNAD1	FALSE	TRUE
AKR1B15	FALSE	TRUE
AKR1C1	TRUE	TRUE
ALDH16A1	TRUE	TRUE
ALDH1A1	FALSE	TRUE
ALDH3B2	FALSE	TRUE
ALDH8A1	TRUE	TRUE
ALDOA	FALSE	TRUE
ALDOB	FALSE	TRUE
ALG1	FALSE	TRUE
ALG1L	FALSE	TRUE
ALG1L13P	FALSE	TRUE
ALKBH3	FALSE	TRUE
ALOX12B	FALSE	TRUE
ALOX15	FALSE	TRUE
ALOX5AP	FALSE	TRUE
ALOXE3	TRUE	TRUE
ALPK3	TRUE	FALSE
ALPL	FALSE	TRUE
ALPP	TRUE	TRUE
ALS2	FALSE	TRUE
ALS2CL	FALSE	TRUE
ALS2CR11	TRUE	TRUE
ALX1	FALSE	TRUE
ALX4	FALSE	TRUE
AMBP	FALSE	TRUE
AMBRA1	FALSE	TRUE
AMER3	FALSE	TRUE
AMOT	TRUE	FALSE
AMOTL1	FALSE	TRUE
AMPD2	FALSE	TRUE
AMY2B	FALSE	TRUE
AMZ2	TRUE	FALSE
AMZ2P1	FALSE	TRUE
ANAPC1	FALSE	TRUE
ANAPC4	TRUE	TRUE
ANGPT1	FALSE	TRUE
ANK1	FALSE	TRUE
ANK3	TRUE	TRUE
ANKAR	TRUE	TRUE
ANKEF1	FALSE	TRUE
ANKLE1	FALSE	TRUE
ANKLE2	FALSE	TRUE
ANKMY1	FALSE	TRUE
ANKRD1	TRUE	TRUE
ANKRD12	TRUE	TRUE
ANKRD18B	FALSE	TRUE
ANKRD20A1	FALSE	TRUE
ANKRD20A2	FALSE	TRUE
ANKRD20A4	FALSE	TRUE
ANKRD20A5P	FALSE	TRUE
ANKRD23	FALSE	TRUE
ANKRD26P1	TRUE	FALSE
ANKRD30BP1	FALSE	TRUE
ANKRD31	FALSE	TRUE
ANKRD33B	FALSE	TRUE
ANKRD36B	FALSE	TRUE
ANKRD44	FALSE	TRUE
ANKRD55	FALSE	TRUE
ANKRD60	FALSE	TRUE
ANKS1A	TRUE	TRUE
ANKS4B	FALSE	TRUE
ANKS6	FALSE	TRUE
ANO4	FALSE	TRUE
ANO7	TRUE	FALSE
ANO9	FALSE	TRUE
ANP32A	FALSE	TRUE
ANTXRL	FALSE	TRUE
AOC2	FALSE	TRUE
AOC4P	FALSE	TRUE
AOX1	FALSE	TRUE
AP2A1	TRUE	TRUE
AP3B2	TRUE	TRUE
AP3D1	FALSE	TRUE
AP3S1	FALSE	TRUE
AP4B1	FALSE	TRUE
APBA2	FALSE	TRUE
APBB1IP	FALSE	TRUE
APC	TRUE	TRUE
APCDD1	FALSE	TRUE
APIP	FALSE	TRUE
APLF	FALSE	TRUE
APLNR	TRUE	FALSE
APLP1	FALSE	TRUE
APOA1	FALSE	TRUE
APOA4	TRUE	FALSE
APOB	TRUE	FALSE
APOF	FALSE	TRUE
APP	FALSE	TRUE
AQP1	FALSE	TRUE
AQP2	FALSE	TRUE
AQP8	FALSE	TRUE
AQPEP	FALSE	TRUE
AQR	FALSE	TRUE
ARAP3	FALSE	TRUE
ARF1	TRUE	TRUE
ARF5	FALSE	TRUE
ARFGAP1	TRUE	TRUE
ARG1	FALSE	TRUE
ARGFX	FALSE	TRUE
ARHGAP11A	FALSE	TRUE
ARHGAP20	FALSE	TRUE
ARHGAP26	TRUE	FALSE
ARHGAP30	FALSE	TRUE
ARHGAP31	FALSE	TRUE
ARHGAP32	FALSE	TRUE
ARHGAP35	FALSE	TRUE
ARHGAP4	FALSE	TRUE
ARHGEF11	TRUE	FALSE
ARHGEF15	FALSE	TRUE
ARHGEF17	TRUE	FALSE
ARHGEF18	FALSE	TRUE
ARHGEF2	FALSE	TRUE
ARHGEF28	FALSE	TRUE
ARHGEF40	TRUE	TRUE
ARID3C	FALSE	TRUE
ARID4B	TRUE	TRUE
ARL5A	FALSE	TRUE
ARMC4	FALSE	TRUE
ARMC5	FALSE	TRUE
ARMC7	FALSE	TRUE
ARMC9	FALSE	TRUE
ARMCX6	FALSE	TRUE
ARNTL2	FALSE	TRUE
ARPP21	TRUE	TRUE
ARR3	FALSE	TRUE
ARRDC4	FALSE	TRUE
ARSA	FALSE	TRUE
ARSH	TRUE	TRUE
ARSI	FALSE	TRUE
ART1	FALSE	TRUE
ASB5	FALSE	TRUE
ASB6	TRUE	TRUE
ASB8	FALSE	TRUE
ASH1L-AS1	TRUE	TRUE
ASIC2	FALSE	TRUE
ASIC4	FALSE	TRUE
ASL	FALSE	TRUE
ASMT	TRUE	TRUE
ASNA1	FALSE	TRUE
ASNS	FALSE	TRUE
ASS1	TRUE	FALSE
ASTE1	FALSE	TRUE
ASUN	FALSE	TRUE
ASXL2	FALSE	TRUE
ASZ1	FALSE	TRUE
ATAD3B	FALSE	TRUE
ATF5	FALSE	TRUE
ATF7	FALSE	TRUE
ATG2A	FALSE	TRUE
ATG4A	FALSE	TRUE
ATG4C	FALSE	TRUE
ATG5	FALSE	TRUE
ATG9A	TRUE	TRUE
ATL3	TRUE	TRUE
ATMIN	FALSE	TRUE
ATN1	FALSE	TRUE
ATOH1	FALSE	TRUE
ATOH7	FALSE	TRUE
ATP10D	FALSE	TRUE
ATP13A5	FALSE	TRUE
ATP1A1	FALSE	TRUE
ATP1A2	FALSE	TRUE
ATP1A4	FALSE	TRUE
ATP1B1	FALSE	TRUE
ATP1B3	FALSE	TRUE
ATP1B4	TRUE	TRUE
ATP2A3	FALSE	TRUE
ATP2C1	FALSE	TRUE
ATP5B	FALSE	TRUE
ATP5C1	FALSE	TRUE
ATP5SL	FALSE	TRUE
ATP6AP1L	FALSE	TRUE
ATP6V0D2	FALSE	TRUE
ATP6V0E2	FALSE	TRUE
ATP8B2	FALSE	TRUE
ATXN7L1	FALSE	TRUE
AURKAIP1	FALSE	TRUE
AURKC	FALSE	TRUE
AUTS2	FALSE	TRUE
AVEN	FALSE	TRUE
AVIL	FALSE	TRUE
AVL9	TRUE	TRUE
AWAT2	TRUE	TRUE
AXDND1	TRUE	FALSE
AXL	FALSE	TRUE
B3GALNT2	FALSE	TRUE
B3GAT2	TRUE	FALSE
B3GNT8	FALSE	TRUE
B4GALNT2	FALSE	TRUE
B4GALNT4	TRUE	TRUE
B4GALT2	TRUE	TRUE
B4GALT4	FALSE	TRUE
BACH2	FALSE	TRUE
BAG4	FALSE	TRUE
BAGE2	TRUE	FALSE
BAIAP2-AS1	FALSE	TRUE
BAIAP3	FALSE	TRUE
BATF3	FALSE	TRUE
BAX	TRUE	TRUE
BBS12	FALSE	TRUE
BBS9	FALSE	TRUE
BCAS3	FALSE	TRUE
BCAS4	TRUE	TRUE
BCHE	TRUE	FALSE
BCL11B	FALSE	TRUE
BCL6	TRUE	TRUE
BCL7A	FALSE	TRUE
BCLAF1	TRUE	FALSE
BCMO1	FALSE	TRUE
BCOR	TRUE	FALSE
BDNF-AS	FALSE	TRUE
BEGAIN	FALSE	TRUE
BHLHE41	TRUE	TRUE
BICC1	FALSE	TRUE
BICD1	FALSE	TRUE
BICD2	TRUE	TRUE
BIN1	FALSE	TRUE
BIN2	FALSE	TRUE
BIRC6	TRUE	FALSE
BLID	FALSE	TRUE
BLOC1S3	TRUE	TRUE
BLOC1S5	FALSE	TRUE
BMP10	FALSE	TRUE
BMP3	FALSE	TRUE
BMP5	FALSE	TRUE
BMP7	FALSE	TRUE
BMPR2	TRUE	TRUE
BMS1P18	TRUE	TRUE
BMS1P20	FALSE	TRUE
BMS1P8	FALSE	TRUE
BNC1	FALSE	TRUE
BNC2	FALSE	TRUE
BNIP3P1	FALSE	TRUE
BOC	TRUE	FALSE
BOD1L1	FALSE	TRUE
BOD1L2	FALSE	TRUE
BPI	TRUE	TRUE
BPIFA1	FALSE	TRUE
BPIFB2	FALSE	TRUE
BPIFB3	FALSE	TRUE
BPIFB9P	FALSE	TRUE
BPTF	FALSE	TRUE
BRD4	FALSE	TRUE
BRINP3	TRUE	FALSE
BRPF1	FALSE	TRUE
BRPF3	FALSE	TRUE
BRSK1	FALSE	TRUE
BRSK2	FALSE	TRUE
BRWD1	FALSE	TRUE
BTAF1	FALSE	TRUE
BTBD11	FALSE	TRUE
BTBD18	TRUE	TRUE
BTBD7	FALSE	TRUE
BTK	TRUE	TRUE
BTLA	FALSE	TRUE
BTN1A1	FALSE	TRUE
BTN3A1	FALSE	TRUE
BTN3A2	FALSE	TRUE
BTNL10	FALSE	TRUE
BTNL3	FALSE	TRUE
BTNL8	TRUE	TRUE
BVES-AS1	FALSE	TRUE
BZRAP1	TRUE	FALSE
C10orf107	FALSE	TRUE
C10orf112	FALSE	TRUE
C10orf2	FALSE	TRUE
C10orf88	FALSE	TRUE
C11orf1	FALSE	TRUE
C11orf44	FALSE	TRUE
C11orf63	FALSE	TRUE
C11orf85	TRUE	TRUE
C11orf89	FALSE	TRUE
C12orf42	FALSE	TRUE
C12orf56	FALSE	TRUE
C12orf68	TRUE	TRUE
C13orf35	FALSE	TRUE
C14orf166B	FALSE	TRUE
C14orf37	FALSE	TRUE
C14orf39	FALSE	TRUE
C15orf32	FALSE	TRUE
C15orf40	FALSE	TRUE
C15orf57	FALSE	TRUE
C15orf59	FALSE	TRUE
C15orf60	TRUE	TRUE
C16orf47	FALSE	TRUE
C16orf58	FALSE	TRUE
C17orf112	FALSE	TRUE
C17orf47	FALSE	TRUE
C17orf70	FALSE	TRUE
C19orf25	TRUE	TRUE
C19orf55	FALSE	TRUE
C19orf57	FALSE	TRUE
C19orf59	FALSE	TRUE
C19orf66	FALSE	TRUE
C1QTNF2	FALSE	TRUE
C1QTNF3	FALSE	TRUE
C1QTNF9	FALSE	TRUE
C1QTNF9B-AS1	TRUE	TRUE
C1S	TRUE	TRUE
C1orf109	FALSE	TRUE
C1orf111	FALSE	TRUE
C1orf116	FALSE	TRUE
C1orf146	FALSE	TRUE
C1orf167	FALSE	TRUE
C1orf216	TRUE	TRUE
C1orf220	FALSE	TRUE
C1orf27	FALSE	TRUE
C1orf86	FALSE	TRUE
C20orf62	FALSE	TRUE
C2CD2	TRUE	TRUE
C2CD5	FALSE	TRUE
C2orf16	FALSE	TRUE
C2orf42	FALSE	TRUE
C2orf53	FALSE	TRUE
C2orf54	FALSE	TRUE
C3orf55	FALSE	TRUE
C3orf79	FALSE	TRUE
C3orf83	FALSE	TRUE
C4BPA	TRUE	TRUE
C4orf19	FALSE	TRUE
C4orf21	FALSE	TRUE
C4orf33	FALSE	TRUE
C4orf40	FALSE	TRUE
C4orf6	FALSE	TRUE
C5	FALSE	TRUE
C5AR1	FALSE	TRUE
C5orf45	FALSE	TRUE
C5orf50	FALSE	TRUE
C6orf10	TRUE	TRUE
C6orf15	FALSE	TRUE
C6orf201	FALSE	TRUE
C6orf222	FALSE	TRUE
C6orf25	FALSE	TRUE
C6orf89	TRUE	TRUE
C7orf10	FALSE	TRUE
C7orf34	FALSE	TRUE
C7orf49	FALSE	TRUE
C7orf63	TRUE	TRUE
C8orf31	FALSE	TRUE
C8orf48	FALSE	TRUE
C8orf58	FALSE	TRUE
C8orf86	FALSE	TRUE
C9	FALSE	TRUE
C9orf131	TRUE	FALSE
C9orf156	FALSE	TRUE
C9orf40	FALSE	TRUE
C9orf41	FALSE	TRUE
C9orf50	FALSE	TRUE
C9orf62	FALSE	TRUE
C9orf66	TRUE	TRUE
C9orf72	FALSE	TRUE
CA10	FALSE	TRUE
CA2	FALSE	TRUE
CA6	FALSE	TRUE
CA7	FALSE	TRUE
CAAP1	FALSE	TRUE
CABIN1	TRUE	TRUE
CABP5	FALSE	TRUE
CACHD1	TRUE	FALSE
CACNA1D	FALSE	TRUE
CACNA1H	TRUE	TRUE
CACNA2D3	FALSE	TRUE
CACNB3	FALSE	TRUE
CADM1	FALSE	TRUE
CADM2	FALSE	TRUE
CADM3	FALSE	TRUE
CADPS	FALSE	TRUE
CADPS2	FALSE	TRUE
CALCOCO1	FALSE	TRUE
CALCRL	FALSE	TRUE
CALHM3	FALSE	TRUE
CALML6	TRUE	TRUE
CALN1	FALSE	TRUE
CALR3	FALSE	TRUE
CALY	FALSE	TRUE
CAMK2D	FALSE	TRUE
CAMK2G	FALSE	TRUE
CAMKMT	FALSE	TRUE
CAMSAP1	FALSE	TRUE
CAMTA1	TRUE	TRUE
CAPN14	TRUE	TRUE
CAPN15	TRUE	TRUE
CAPNS1	TRUE	TRUE
CAPZB	FALSE	TRUE
CARD8	FALSE	TRUE
CARD9	FALSE	TRUE
CARM1P1	FALSE	TRUE
CARNS1	FALSE	TRUE
CASP1	FALSE	TRUE
CASP12	TRUE	TRUE
CASP14	FALSE	TRUE
CASP16	FALSE	TRUE
CASP4	FALSE	TRUE
CASP5	FALSE	TRUE
CASQ1	FALSE	TRUE
CASR	TRUE	FALSE
CASS4	TRUE	FALSE
CATSPER2	FALSE	TRUE
CAV3	FALSE	TRUE
CBX2	FALSE	TRUE
CC2D2B	FALSE	TRUE
CCDC105	FALSE	TRUE
CCDC108	TRUE	FALSE
CCDC112	FALSE	TRUE
CCDC114	TRUE	TRUE
CCDC116	TRUE	FALSE
CCDC117	FALSE	TRUE
CCDC120	FALSE	TRUE
CCDC124	TRUE	TRUE
CCDC125	FALSE	TRUE
CCDC129	TRUE	FALSE
CCDC132	FALSE	TRUE
CCDC14	FALSE	TRUE
CCDC144CP	FALSE	TRUE
CCDC148	FALSE	TRUE
CCDC154	FALSE	TRUE
CCDC157	FALSE	TRUE
CCDC168	TRUE	TRUE
CCDC169-SOHLH2	FALSE	TRUE
CCDC173	FALSE	TRUE
CCDC175	FALSE	TRUE
CCDC176	FALSE	TRUE
CCDC178	FALSE	TRUE
CCDC179	FALSE	TRUE
CCDC18	FALSE	TRUE
CCDC180	TRUE	TRUE
CCDC3	FALSE	TRUE
CCDC33	FALSE	TRUE
CCDC39	FALSE	TRUE
CCDC40	FALSE	TRUE
CCDC42	FALSE	TRUE
CCDC42B	FALSE	TRUE
CCDC47	TRUE	TRUE
CCDC60	FALSE	TRUE
CCDC61	FALSE	TRUE
CCDC68	FALSE	TRUE
CCDC87	FALSE	TRUE
CCDC89	FALSE	TRUE
CCDC9	FALSE	TRUE
CCDC94	FALSE	TRUE
CCDC97	FALSE	TRUE
CCKBR	FALSE	TRUE
CCL16	FALSE	TRUE
CCL23	FALSE	TRUE
CCL3	FALSE	TRUE
CCM2	FALSE	TRUE
CCM2L	FALSE	TRUE
CCNC	FALSE	TRUE
CCND1	TRUE	TRUE
CCNE1	FALSE	TRUE
CCNG1	FALSE	TRUE
CCNJL	FALSE	TRUE
CCNY	FALSE	TRUE
CCSER2	FALSE	TRUE
CCT3	FALSE	TRUE
CCT6B	FALSE	TRUE
CD109	FALSE	TRUE
CD14	FALSE	TRUE
CD1A	FALSE	TRUE
CD1D	FALSE	TRUE
CD207	FALSE	TRUE
CD244	FALSE	TRUE
CD33	FALSE	TRUE
CD37	FALSE	TRUE
CD3D	FALSE	TRUE
CD40	FALSE	TRUE
CD40LG	FALSE	TRUE
CD46	FALSE	TRUE
CD47	TRUE	TRUE
CD63	TRUE	TRUE
CD7	FALSE	TRUE
CD74	FALSE	TRUE
CD84	TRUE	TRUE
CDAN1	TRUE	TRUE
CDC14A	TRUE	FALSE
CDC14B	TRUE	TRUE
CDC27	FALSE	TRUE
CDC45	TRUE	TRUE
CDC7	FALSE	TRUE
CDCP2	FALSE	TRUE
CDH1	FALSE	TRUE
CDH11	FALSE	TRUE
CDH15	FALSE	TRUE
CDH18	FALSE	TRUE
CDH22	TRUE	TRUE
CDH23	FALSE	TRUE
CDH26	FALSE	TRUE
CDH4	FALSE	TRUE
CDH5	TRUE	TRUE
CDH9	FALSE	TRUE
CDHR1	FALSE	TRUE
CDHR5	FALSE	TRUE
CDK12	FALSE	TRUE
CDK13	FALSE	TRUE
CDK15	FALSE	TRUE
CDK18	TRUE	FALSE
CDK19	FALSE	TRUE
CDK5RAP2	FALSE	TRUE
CDKL2	FALSE	TRUE
CDKN1C	FALSE	TRUE
CDON	FALSE	TRUE
CDR2L	FALSE	TRUE
CDX2	TRUE	TRUE
CDX4	TRUE	FALSE
CDYL	FALSE	TRUE
CDYL2	FALSE	TRUE
CEACAM5	FALSE	TRUE
CEACAM7	FALSE	TRUE
CEBPB	FALSE	TRUE
CEBPZ	FALSE	TRUE
CEL	FALSE	TRUE
CELF1	FALSE	TRUE
CELF2	FALSE	TRUE
CELF4	FALSE	TRUE
CELF5	TRUE	FALSE
CELSR3	FALSE	TRUE
CENPF	FALSE	TRUE
CEP104	TRUE	TRUE
CEP164	FALSE	TRUE
CERCAM	TRUE	FALSE
CERKL	FALSE	TRUE
CERS3	FALSE	TRUE
CES1P1	FALSE	TRUE
CES5A	FALSE	TRUE
CFH	FALSE	TRUE
CFHR1	FALSE	TRUE
CFL1P1	TRUE	TRUE
CFTR	FALSE	TRUE
CGB1	FALSE	TRUE
CGNL1	FALSE	TRUE
CHAT	FALSE	TRUE
CHD1	FALSE	TRUE
CHD1L	FALSE	TRUE
CHD5	FALSE	TRUE
CHD8	TRUE	TRUE
CHD9	TRUE	FALSE
CHEK2	FALSE	TRUE
CHGB	FALSE	TRUE
CHI3L2	FALSE	TRUE
CHIA	FALSE	TRUE
CHIAP2	FALSE	TRUE
CHIC1	FALSE	TRUE
CHM	FALSE	TRUE
CHMP1B	FALSE	TRUE
CHMP7	FALSE	TRUE
CHN1	FALSE	TRUE
CHODL	FALSE	TRUE
CHP1	FALSE	TRUE
CHRAC1	FALSE	TRUE
CHRM3	TRUE	TRUE
CHRNA1	FALSE	TRUE
CHRNA3	FALSE	TRUE
CHRNA4	FALSE	TRUE
CHRNB2	FALSE	TRUE
CHRNG	FALSE	TRUE
CHST13	FALSE	TRUE
CHSY3	FALSE	TRUE
CIAPIN1	FALSE	TRUE
CIDEA	FALSE	TRUE
CIDEB	FALSE	TRUE
CIITA	TRUE	TRUE
CILP	FALSE	TRUE
CILP2	FALSE	TRUE
CIRH1A	FALSE	TRUE
CKAP2	FALSE	TRUE
CKAP2L	FALSE	TRUE
CKAP5	FALSE	TRUE
CLASP1	FALSE	TRUE
CLCA2	FALSE	TRUE
CLCN1	FALSE	TRUE
CLCN3	FALSE	TRUE
CLCNKA	TRUE	TRUE
CLDN16	FALSE	TRUE
CLDN18	FALSE	TRUE
CLDN4	FALSE	TRUE
CLDN6	FALSE	TRUE
CLEC10A	FALSE	TRUE
CLEC11A	TRUE	TRUE
CLEC12A	FALSE	TRUE
CLEC17A	FALSE	TRUE
CLEC1A	FALSE	TRUE
CLEC1B	FALSE	TRUE
CLEC4D	FALSE	TRUE
CLECL1	FALSE	TRUE
CLIC4	FALSE	TRUE
CLIP3	FALSE	TRUE
CLIP4	FALSE	TRUE
CLK1	TRUE	TRUE
CLK2	FALSE	TRUE
CLPP	FALSE	TRUE
CLRN2	FALSE	TRUE
CLSPN	FALSE	TRUE
CLSTN2	FALSE	TRUE
CLTC	FALSE	TRUE
CLYBL	FALSE	TRUE
CMTR2	FALSE	TRUE
CNDP1	FALSE	TRUE
CNGA3	FALSE	TRUE
CNGB3	FALSE	TRUE
CNKSR1	FALSE	TRUE
CNN2	FALSE	TRUE
CNNM4	TRUE	TRUE
CNOT1	FALSE	TRUE
CNST	FALSE	TRUE
CNTD1	TRUE	TRUE
CNTLN	FALSE	TRUE
CNTN3	FALSE	TRUE
CNTN4	FALSE	TRUE
CNTN5	FALSE	TRUE
CNTN6	FALSE	TRUE
CNTNAP1	FALSE	TRUE
CNTNAP2	FALSE	TRUE
COIL	FALSE	TRUE
COL11A2	FALSE	TRUE
COL14A1	TRUE	FALSE
COL17A1	FALSE	TRUE
COL20A1	FALSE	TRUE
COL21A1	FALSE	TRUE
COL3A1	FALSE	TRUE
COL4A1	FALSE	TRUE
COL4A3	FALSE	TRUE
COL4A3BP	FALSE	TRUE
COL5A1	TRUE	FALSE
COL5A2	FALSE	TRUE
COL6A3	FALSE	TRUE
COL6A4P1	FALSE	TRUE
COL6A5	TRUE	FALSE
COL9A2	TRUE	FALSE
COLEC12	FALSE	TRUE
COMMD3	FALSE	TRUE
COMTD1	FALSE	TRUE
COPA	FALSE	TRUE
COPB1	FALSE	TRUE
COPE	FALSE	TRUE
COPS5	FALSE	TRUE
CORO1C	FALSE	TRUE
CP	FALSE	TRUE
CPA1	FALSE	TRUE
CPA4	FALSE	TRUE
CPA5	FALSE	TRUE
CPA6	FALSE	TRUE
CPE	FALSE	TRUE
CPEB3	FALSE	TRUE
CPNE8	FALSE	TRUE
CPOX	FALSE	TRUE
CPSF1	FALSE	TRUE
CPSF2	FALSE	TRUE
CPVL	FALSE	TRUE
CPXCR1	TRUE	TRUE
CPXM1	FALSE	TRUE
CPZ	FALSE	TRUE
CR1L	FALSE	TRUE
CR2	FALSE	TRUE
CRABP1	FALSE	TRUE
CRADD	FALSE	TRUE
CRAMP1L	FALSE	TRUE
CRAT	FALSE	TRUE
CRB1	FALSE	TRUE
CRBN	FALSE	TRUE
CREB3L2	FALSE	TRUE
CREB3L3	FALSE	TRUE
CREG1	FALSE	TRUE
CRHR1	FALSE	TRUE
CRIM1	FALSE	TRUE
CRIPAK	FALSE	TRUE
CROCC	FALSE	TRUE
CRTAC1	TRUE	TRUE
CRTC1	TRUE	FALSE
CRX	FALSE	TRUE
CRYBA4	FALSE	TRUE
CRYBB2	FALSE	TRUE
CRYBG3	TRUE	FALSE
CRYGS	FALSE	TRUE
CRYZ	FALSE	TRUE
CSDE1	FALSE	TRUE
CSF1R	FALSE	TRUE
CSHL1	FALSE	TRUE
CSMD1	TRUE	FALSE
CSNK1A1	TRUE	TRUE
CSNK1E	FALSE	TRUE
CSPG4	FALSE	TRUE
CSPG4P13	FALSE	TRUE
CSRNP3	FALSE	TRUE
CST5	FALSE	TRUE
CSTF2T	FALSE	TRUE
CT45A3	FALSE	TRUE
CTBP2	FALSE	TRUE
CTDSP1	FALSE	TRUE
CTIF	TRUE	TRUE
CTLA4	FALSE	TRUE
CTNND1	FALSE	TRUE
CTPS2	FALSE	TRUE
CTSG	FALSE	TRUE
CTSV	FALSE	TRUE
CTTN	FALSE	TRUE
CTTNBP2	FALSE	TRUE
CTU1	TRUE	TRUE
CTXN2	FALSE	TRUE
CUBN	TRUE	FALSE
CUEDC1	FALSE	TRUE
CUEDC2	TRUE	TRUE
CUL1	FALSE	TRUE
CUL3	FALSE	TRUE
CUX1	FALSE	TRUE
CUX2	TRUE	FALSE
CWC22	FALSE	TRUE
CWF19L2	FALSE	TRUE
CX3CL1	FALSE	TRUE
CX3CR1	TRUE	TRUE
CXCR1	TRUE	TRUE
CXorf21	FALSE	TRUE
CXorf22	FALSE	TRUE
CXorf38	FALSE	TRUE
CXorf67	FALSE	TRUE
CYB5R1	FALSE	TRUE
CYBA	FALSE	TRUE
CYLC1	TRUE	TRUE
CYLC2	FALSE	TRUE
CYLD	TRUE	TRUE
CYP1A1	TRUE	TRUE
CYP20A1	FALSE	TRUE
CYP26C1	FALSE	TRUE
CYP2C8	FALSE	TRUE
CYP2F1	FALSE	TRUE
CYP3A5	FALSE	TRUE
CYP4F12	FALSE	TRUE
CYP4F2	FALSE	TRUE
CYP4F22	FALSE	TRUE
CYP4V2	FALSE	TRUE
CYP4Z2P	TRUE	FALSE
CYP7A1	TRUE	TRUE
CYTH3	FALSE	TRUE
CYTIP	FALSE	TRUE
DAAM2	FALSE	TRUE
DAB2	FALSE	TRUE
DAB2IP	FALSE	TRUE
DACH2	TRUE	TRUE
DACT1	FALSE	TRUE
DACT3	FALSE	TRUE
DAO	FALSE	TRUE
DAP3	TRUE	TRUE
DAXX	FALSE	TRUE
DBF4	FALSE	TRUE
DBX2	FALSE	TRUE
DCAF11	FALSE	TRUE
DCAF13	TRUE	TRUE
DCAF6	FALSE	TRUE
DCBLD1	TRUE	TRUE
DCLK1	FALSE	TRUE
DCP1B	FALSE	TRUE
DCP2	FALSE	TRUE
DCST1	FALSE	TRUE
DCT	FALSE	TRUE
DCTN1	FALSE	TRUE
DCTN3	FALSE	TRUE
DDR1	FALSE	TRUE
DDX18	TRUE	TRUE
DDX24	FALSE	TRUE
DDX31	FALSE	TRUE
DDX39B	FALSE	TRUE
DDX3X	TRUE	TRUE
DDX43	FALSE	TRUE
DDX50	FALSE	TRUE
DDX56	FALSE	TRUE
DDX60	FALSE	TRUE
DEF6	FALSE	TRUE
DEFB104A	FALSE	TRUE
DEFB110	FALSE	TRUE
DEFB118	TRUE	TRUE
DEFB119	FALSE	TRUE
DENND1A	FALSE	TRUE
DENND1B	FALSE	TRUE
DENND3	FALSE	TRUE
DEPDC1	FALSE	TRUE
DEPTOR	FALSE	TRUE
DERL1	FALSE	TRUE
DESI1	FALSE	TRUE
DET1	FALSE	TRUE
DFNA5	FALSE	TRUE
DFNB31	TRUE	TRUE
DGAT1	TRUE	TRUE
DGAT2L6	FALSE	TRUE
DGKA	FALSE	TRUE
DGKG	TRUE	FALSE
DGKH	TRUE	TRUE
DGKI	TRUE	TRUE
DHCR7	FALSE	TRUE
DHRS13	FALSE	TRUE
DHRS2	FALSE	TRUE
DHRS7B	FALSE	TRUE
DHRSX	TRUE	TRUE
DHX34	TRUE	TRUE
DHX35	FALSE	TRUE
DHX36	FALSE	TRUE
DHX9	FALSE	TRUE
DIDO1	FALSE	TRUE
DIMT1	FALSE	TRUE
DIO1	FALSE	TRUE
DIO3OS	FALSE	TRUE
DIP2B	TRUE	TRUE
DIP2C	TRUE	FALSE
DIS3L	FALSE	TRUE
DIS3L2	FALSE	TRUE
DKK2	FALSE	TRUE
DLD	FALSE	TRUE
DLGAP4	FALSE	TRUE
DLL1	FALSE	TRUE
DLL3	TRUE	FALSE
DMKN	FALSE	TRUE
DMRT1	FALSE	TRUE
DMRTA2	TRUE	TRUE
DMRTB1	FALSE	TRUE
DMRTC2	TRUE	TRUE
DMTN	FALSE	TRUE
DNAAF3	TRUE	TRUE
DNAH1	TRUE	TRUE
DNAH10	TRUE	FALSE
DNAH17	TRUE	FALSE
DNAH7	FALSE	TRUE
DNAH9	TRUE	TRUE
DNAJA2	FALSE	TRUE
DNAJB14	FALSE	TRUE
DNAJB5	TRUE	TRUE
DNAJC11	TRUE	TRUE
DNAJC24	FALSE	TRUE
DNASE2B	FALSE	TRUE
DNM1P46	TRUE	FALSE
DNM1P47	TRUE	FALSE
DNM3	FALSE	TRUE
DNMT3B	FALSE	TRUE
DOC2A	FALSE	TRUE
DOCK1	FALSE	TRUE
DOCK2	FALSE	TRUE
DOCK3	TRUE	FALSE
DOCK7	FALSE	TRUE
DOCK8	FALSE	TRUE
DOK1	FALSE	TRUE
DOK5	FALSE	TRUE
DPEP2	FALSE	TRUE
DPF1	TRUE	TRUE
DPF2	FALSE	TRUE
DPH3	FALSE	TRUE
DPH7	TRUE	TRUE
DPM1	FALSE	TRUE
DPP6	TRUE	TRUE
DPP8	FALSE	TRUE
DPPA5	FALSE	TRUE
DPY19L1	FALSE	TRUE
DPY19L3	FALSE	TRUE
DPYSL2	FALSE	TRUE
DRC1	FALSE	TRUE
DRD1	FALSE	TRUE
DRD2	FALSE	TRUE
DRD4	FALSE	TRUE
DROSHA	FALSE	TRUE
DSC2	FALSE	TRUE
DSCAM	FALSE	TRUE
DSG1	FALSE	TRUE
DSP	FALSE	TRUE
DST	TRUE	FALSE
DSTN	FALSE	TRUE
DTD1	FALSE	TRUE
DTHD1	FALSE	TRUE
DTL	FALSE	TRUE
DTNBP1	FALSE	TRUE
DTX1	TRUE	TRUE
DTX2P1-UPK3BP1-PMS2P11	TRUE	FALSE
DTX3	FALSE	TRUE
DUS3L	TRUE	FALSE
DUSP10	FALSE	TRUE
DUSP12	FALSE	TRUE
DUSP13	FALSE	TRUE
DUSP15	FALSE	TRUE
DUSP19	TRUE	TRUE
DUSP21	FALSE	TRUE
DUSP26	FALSE	TRUE
DUSP27	FALSE	TRUE
DUSP9	FALSE	TRUE
DUXA	FALSE	TRUE
DVL1	FALSE	TRUE
DVL3	FALSE	TRUE
DYDC1	FALSE	TRUE
DYNC1H1	FALSE	TRUE
DYNC1LI2	FALSE	TRUE
DYNLL1	TRUE	TRUE
DYRK2	FALSE	TRUE
DYRK3	FALSE	TRUE
DZIP1L	FALSE	TRUE
E2F5	FALSE	TRUE
EAF2	TRUE	TRUE
EBF2	FALSE	TRUE
ECE1	FALSE	TRUE
ECHS1	TRUE	TRUE
ECI2	FALSE	TRUE
ECRP	FALSE	TRUE
ECT2	FALSE	TRUE
EDAR	FALSE	TRUE
EDARADD	FALSE	TRUE
EDDM3B	FALSE	TRUE
EEF1A1	TRUE	FALSE
EEFSEC	FALSE	TRUE
EFCAB10	FALSE	TRUE
EFCAB4B	FALSE	TRUE
EFCC1	FALSE	TRUE
EFHC2	FALSE	TRUE
EFNA2	FALSE	TRUE
EFR3A	FALSE	TRUE
EFR3B	FALSE	TRUE
EFTUD1P1	FALSE	TRUE
EGF	FALSE	TRUE
EGFLAM	FALSE	TRUE
EGR2	FALSE	TRUE
EGR3	FALSE	TRUE
EHBP1	FALSE	TRUE
EHMT1	FALSE	TRUE
EIF2AK2	FALSE	TRUE
EIF2B2	TRUE	TRUE
EIF2D	FALSE	TRUE
EIF3B	TRUE	TRUE
EIF3D	TRUE	TRUE
EIF3I	FALSE	TRUE
EIF5	FALSE	TRUE
EIF5B	FALSE	TRUE
ELF4	FALSE	TRUE
ELFN2	FALSE	TRUE
ELK1	FALSE	TRUE
ELMO1	FALSE	TRUE
ELOVL3	TRUE	TRUE
ELOVL5	FALSE	TRUE
ELP3	FALSE	TRUE
ELP4	TRUE	TRUE
EMC10	FALSE	TRUE
EMC9	FALSE	TRUE
EMID1	TRUE	FALSE
EMR1	FALSE	TRUE
EMR4P	FALSE	TRUE
ENDOV	FALSE	TRUE
ENG	FALSE	TRUE
ENOPH1	TRUE	TRUE
ENPP2	TRUE	FALSE
ENSG00000161103	TRUE	TRUE
ENSG00000166104	FALSE	TRUE
ENSG00000167765	FALSE	TRUE
ENSG00000171658	FALSE	TRUE
ENSG00000173862	FALSE	TRUE
ENSG00000180574	FALSE	TRUE
ENSG00000184909	FALSE	TRUE
ENSG00000187695	FALSE	TRUE
ENSG00000187811	FALSE	TRUE
ENSG00000189275	FALSE	TRUE
ENSG00000196758	FALSE	TRUE
ENSG00000197182	TRUE	TRUE
ENSG00000197550	FALSE	TRUE
ENSG00000197813	FALSE	TRUE
ENSG00000202498	TRUE	TRUE
ENSG00000203849	TRUE	TRUE
ENSG00000204038	FALSE	TRUE
ENSG00000204745	FALSE	TRUE
ENSG00000204792	FALSE	TRUE
ENSG00000205018	TRUE	FALSE
ENSG00000205452	FALSE	TRUE
ENSG00000205611	TRUE	TRUE
ENSG00000205682	FALSE	TRUE
ENSG00000205745	FALSE	TRUE
ENSG00000205790	FALSE	TRUE
ENSG00000205971	FALSE	TRUE
ENSG00000206195	FALSE	TRUE
ENSG00000207643	FALSE	TRUE
ENSG00000211588	FALSE	TRUE
ENSG00000211987	TRUE	TRUE
ENSG00000214043	FALSE	TRUE
ENSG00000214105	FALSE	TRUE
ENSG00000214347	FALSE	TRUE
ENSG00000214708	FALSE	TRUE
ENSG00000214788	FALSE	TRUE
ENSG00000214796	FALSE	TRUE
ENSG00000214888	FALSE	TRUE
ENSG00000214978	FALSE	TRUE
ENSG00000215346	FALSE	TRUE
ENSG00000215428	FALSE	TRUE
ENSG00000215765	FALSE	TRUE
ENSG00000215953	FALSE	TRUE
ENSG00000216102	TRUE	FALSE
ENSG00000216127	TRUE	TRUE
ENSG00000216136	FALSE	TRUE
ENSG00000217825	FALSE	TRUE
ENSG00000218739	FALSE	TRUE
ENSG00000219926	FALSE	TRUE
ENSG00000221087	FALSE	TRUE
ENSG00000221104	FALSE	TRUE
ENSG00000221278	FALSE	TRUE
ENSG00000221280	TRUE	TRUE
ENSG00000221402	TRUE	TRUE
ENSG00000221405	FALSE	TRUE
ENSG00000221516	FALSE	TRUE
ENSG00000221526	TRUE	TRUE
ENSG00000221551	FALSE	TRUE
ENSG00000221606	FALSE	TRUE
ENSG00000221721	FALSE	TRUE
ENSG00000221729	FALSE	TRUE
ENSG00000221804	TRUE	TRUE
ENSG00000222000	FALSE	TRUE
ENSG00000222005	FALSE	TRUE
ENSG00000222084	FALSE	TRUE
ENSG00000222262	FALSE	TRUE
ENSG00000223519	FALSE	TRUE
ENSG00000223579	TRUE	FALSE
ENSG00000224149	FALSE	TRUE
ENSG00000224879	FALSE	TRUE
ENSG00000225075	FALSE	TRUE
ENSG00000225261	FALSE	TRUE
ENSG00000225963	FALSE	TRUE
ENSG00000226113	FALSE	TRUE
ENSG00000226145	FALSE	TRUE
ENSG00000226505	FALSE	TRUE
ENSG00000226526	FALSE	TRUE
ENSG00000226647	TRUE	TRUE
ENSG00000226738	FALSE	TRUE
ENSG00000227047	FALSE	TRUE
ENSG00000228368	FALSE	TRUE
ENSG00000228980	FALSE	TRUE
ENSG00000229203	FALSE	TRUE
ENSG00000229732	FALSE	TRUE
ENSG00000230572	FALSE	TRUE
ENSG00000230615	FALSE	TRUE
ENSG00000230850	TRUE	TRUE
ENSG00000231171	FALSE	TRUE
ENSG00000231933	FALSE	TRUE
ENSG00000232623	FALSE	TRUE
ENSG00000232775	FALSE	TRUE
ENSG00000232936	FALSE	TRUE
ENSG00000233030	FALSE	TRUE
ENSG00000233611	FALSE	TRUE
ENSG00000233828	FALSE	TRUE
ENSG00000234503	FALSE	TRUE
ENSG00000234719	FALSE	TRUE
ENSG00000235426	FALSE	TRUE
ENSG00000237357	FALSE	TRUE
ENSG00000237452	FALSE	TRUE
ENSG00000237850	FALSE	TRUE
ENSG00000238442	FALSE	TRUE
ENSG00000239012	TRUE	TRUE
ENSG00000241207	TRUE	TRUE
ENSG00000241358	FALSE	TRUE
ENSG00000241505	FALSE	TRUE
ENSG00000241666	TRUE	TRUE
ENSG00000242288	TRUE	FALSE
ENSG00000242663	FALSE	TRUE
ENSG00000243501	FALSE	TRUE
ENSG00000249428	FALSE	TRUE
ENSG00000250992	FALSE	TRUE
ENSG00000251199	FALSE	TRUE
ENSG00000251968	FALSE	TRUE
ENSG00000252100	FALSE	TRUE
ENSG00000252831	FALSE	TRUE
ENSG00000253200	FALSE	TRUE
ENSG00000253917	TRUE	TRUE
ENSG00000254192	FALSE	TRUE
ENSG00000254487	FALSE	TRUE
ENSG00000254571	FALSE	TRUE
ENSG00000254873	FALSE	TRUE
ENSG00000255201	FALSE	TRUE
ENSG00000255252	TRUE	TRUE
ENSG00000255441	FALSE	TRUE
ENSG00000255518	FALSE	TRUE
ENSG00000255622	TRUE	FALSE
ENSG00000256694	FALSE	TRUE
ENSG00000257057	FALSE	TRUE
ENSG00000258539	TRUE	FALSE
ENSG00000259680	FALSE	TRUE
ENSG00000259773	FALSE	TRUE
ENSG00000260467	FALSE	TRUE
ENSG00000260978	FALSE	TRUE
ENSG00000263272	FALSE	TRUE
ENSG00000263756	FALSE	TRUE
ENSG00000263887	FALSE	TRUE
ENSG00000264044	FALSE	TRUE
ENSG00000264446	TRUE	TRUE
ENSG00000265401	FALSE	TRUE
ENSG00000265794	FALSE	TRUE
ENSG00000266365	FALSE	TRUE
ENSG00000266657	FALSE	TRUE
ENSG00000266865	TRUE	TRUE
ENSG00000267427	TRUE	TRUE
ENSG00000267477	FALSE	TRUE
ENSG00000267542	FALSE	TRUE
ENSG00000267650	FALSE	TRUE
ENSG00000267783	FALSE	TRUE
ENSG00000268241	FALSE	TRUE
ENSG00000268467	FALSE	TRUE
ENSG00000268822	FALSE	TRUE
ENSG00000269026	FALSE	TRUE
ENSG00000269243	FALSE	TRUE
ENSG00000269295	FALSE	TRUE
ENSG00000270726	FALSE	TRUE
ENSG00000271959	FALSE	TRUE
ENSG00000272030	FALSE	TRUE
ENSG00000272167	FALSE	TRUE
ENSG00000272491	FALSE	TRUE
ENSG00000272630	FALSE	TRUE
ENSG00000272884	FALSE	TRUE
ENSG00000273106	FALSE	TRUE
ENSG00000273445	FALSE	TRUE
ENTPD1	FALSE	TRUE
ENTPD2	TRUE	TRUE
ENTPD4	FALSE	TRUE
ENTPD7	FALSE	TRUE
EOGT	TRUE	FALSE
EOMES	FALSE	TRUE
EP400NL	TRUE	TRUE
EPB41L1	FALSE	TRUE
EPB41L2	FALSE	TRUE
EPHA3	FALSE	TRUE
EPHA4	FALSE	TRUE
EPHA5	TRUE	TRUE
EPPK1	FALSE	TRUE
EPS15	FALSE	TRUE
ERBB2IP	FALSE	TRUE
ERC2	FALSE	TRUE
ERGIC2	FALSE	TRUE
ERI2	FALSE	TRUE
ERMARD	FALSE	TRUE
ERMN	FALSE	TRUE
ERP27	FALSE	TRUE
ESF1	FALSE	TRUE
ESPL1	FALSE	TRUE
ESX1	FALSE	TRUE
ESYT3	FALSE	TRUE
ETS2	TRUE	FALSE
EVC	FALSE	TRUE
EVC2	TRUE	FALSE
EVI2B	FALSE	TRUE
EVI5L	TRUE	TRUE
EVPL	FALSE	TRUE
EVPLL	TRUE	TRUE
EWSR1	FALSE	TRUE
EXD3	FALSE	TRUE
EXO1	FALSE	TRUE
EXOC3	FALSE	TRUE
EXOC7	FALSE	TRUE
EXOSC10	FALSE	TRUE
EXOSC7	TRUE	FALSE
EYA2	FALSE	TRUE
EZH2	FALSE	TRUE
FABP2	FALSE	TRUE
FAM101B	FALSE	TRUE
FAM102B	FALSE	TRUE
FAM109B	TRUE	TRUE
FAM110C	FALSE	TRUE
FAM114A2	FALSE	TRUE
FAM118B	FALSE	TRUE
FAM120AOS	FALSE	TRUE
FAM126B	FALSE	TRUE
FAM127B	FALSE	TRUE
FAM131C	FALSE	TRUE
FAM134A	TRUE	TRUE
FAM138E	FALSE	TRUE
FAM13C	FALSE	TRUE
FAM155A	FALSE	TRUE
FAM155B	TRUE	FALSE
FAM159A	FALSE	TRUE
FAM170B	FALSE	TRUE
FAM171A1	FALSE	TRUE
FAM171A2	FALSE	TRUE
FAM179A	FALSE	TRUE
FAM180A	FALSE	TRUE
FAM181A	FALSE	TRUE
FAM182A	FALSE	TRUE
FAM186A	FALSE	TRUE
FAM187B	FALSE	TRUE
FAM188B	FALSE	TRUE
FAM189A2	FALSE	TRUE
FAM194B	FALSE	TRUE
FAM195B	FALSE	TRUE
FAM196A	TRUE	TRUE
FAM198A	FALSE	TRUE
FAM200A	FALSE	TRUE
FAM205A	FALSE	TRUE
FAM206A	TRUE	TRUE
FAM208A	FALSE	TRUE
FAM20A	FALSE	TRUE
FAM20B	FALSE	TRUE
FAM214A	TRUE	TRUE
FAM217A	TRUE	TRUE
FAM219B	FALSE	TRUE
FAM228A	TRUE	TRUE
FAM230A	FALSE	TRUE
FAM27D1	FALSE	TRUE
FAM27E1	FALSE	TRUE
FAM47B	FALSE	TRUE
FAM49A	FALSE	TRUE
FAM57A	FALSE	TRUE
FAM58A	FALSE	TRUE
FAM65A	FALSE	TRUE
FAM65B	TRUE	FALSE
FAM69A	FALSE	TRUE
FAM69C	FALSE	TRUE
FAM71F2	FALSE	TRUE
FAM74A3	FALSE	TRUE
FAM74A4	FALSE	TRUE
FAM78A	FALSE	TRUE
FAM78B	TRUE	TRUE
FAM83A	FALSE	TRUE
FAM83D	FALSE	TRUE
FAM86C1	TRUE	TRUE
FAM86DP	FALSE	TRUE
FAM90A1	TRUE	TRUE
FAM90A24P	TRUE	FALSE
FAM91A1	FALSE	TRUE
FAM98A	FALSE	TRUE
FANCG	FALSE	TRUE
FANK1	FALSE	TRUE
FARP2	TRUE	FALSE
FARS2	FALSE	TRUE
FARSA	FALSE	TRUE
FASLG	FALSE	TRUE
FASTKD3	FALSE	TRUE
FAT2	TRUE	TRUE
FBLN5	FALSE	TRUE
FBP2	FALSE	TRUE
FBRSL1	FALSE	TRUE
FBXL18	TRUE	TRUE
FBXL19	FALSE	TRUE
FBXL3	TRUE	TRUE
FBXL4	FALSE	TRUE
FBXL7	FALSE	TRUE
FBXO27	FALSE	TRUE
FBXO41	FALSE	TRUE
FBXO47	TRUE	TRUE
FBXO5	FALSE	TRUE
FBXW12	FALSE	TRUE
FBXW2	FALSE	TRUE
FBXW8	FALSE	TRUE
FBXW9	FALSE	TRUE
FCER2	TRUE	FALSE
FCGR1B	FALSE	TRUE
FCHO1	FALSE	TRUE
FCHSD2	FALSE	TRUE
FCRL1	FALSE	TRUE
FCRL3	FALSE	TRUE
FCRL4	FALSE	TRUE
FCRL5	FALSE	TRUE
FCRL6	FALSE	TRUE
FDCSP	FALSE	TRUE
FDPS	FALSE	TRUE
FER1L4	FALSE	TRUE
FER1L6	FALSE	TRUE
FGD1	FALSE	TRUE
FGD3	FALSE	TRUE
FGF10	FALSE	TRUE
FGF20	TRUE	TRUE
FGF21	TRUE	TRUE
FGFR3	FALSE	TRUE
FGFRL1	FALSE	TRUE
FGG	FALSE	TRUE
FGGY	FALSE	TRUE
FH	FALSE	TRUE
FHAD1	FALSE	TRUE
FHL2	FALSE	TRUE
FIBCD1	FALSE	TRUE
FIBIN	FALSE	TRUE
FIG4	FALSE	TRUE
FIGF	FALSE	TRUE
FIGN	FALSE	TRUE
FIGNL1	FALSE	TRUE
FITM2	TRUE	TRUE
FKBP15	FALSE	TRUE
FKBP6	FALSE	TRUE
FKRP	TRUE	FALSE
FKTN	FALSE	TRUE
FLII	FALSE	TRUE
FLJ20444	TRUE	FALSE
FLJ22184	FALSE	TRUE
FLJ33360	FALSE	TRUE
FLJ42102	FALSE	TRUE
FLJ44006	FALSE	TRUE
FLJ45743	TRUE	TRUE
FLJ45825	FALSE	TRUE
FLNA	FALSE	TRUE
FLOT2	TRUE	TRUE
FLRT1	FALSE	TRUE
FLRT2	FALSE	TRUE
FLT1	TRUE	TRUE
FLT4	TRUE	TRUE
FLVCR1-AS1	FALSE	TRUE
FMN1	TRUE	TRUE
FMNL1	FALSE	TRUE
FMO1	TRUE	TRUE
FMO9P	FALSE	TRUE
FMR1	FALSE	TRUE
FMR1NB	FALSE	TRUE
FN3KRP	FALSE	TRUE
FNDC5	FALSE	TRUE
FOLR4	FALSE	TRUE
FOXA2	TRUE	TRUE
FOXB2	FALSE	TRUE
FOXC1	FALSE	TRUE
FOXE3	TRUE	TRUE
FOXF2	FALSE	TRUE
FOXG1	TRUE	TRUE
FOXI3	FALSE	TRUE
FOXK1	FALSE	TRUE
FOXL1	FALSE	TRUE
FOXN1	FALSE	TRUE
FOXN3	TRUE	TRUE
FOXP1	FALSE	TRUE
FOXP3	FALSE	TRUE
FOXQ1	FALSE	TRUE
FPGT-TNNI3K	FALSE	TRUE
FPR1	FALSE	TRUE
FPR2	FALSE	TRUE
FRAT1	FALSE	TRUE
FRG1	TRUE	FALSE
FRG1B	TRUE	FALSE
FRMD1	FALSE	TRUE
FRMD4A	TRUE	TRUE
FRMD6	FALSE	TRUE
FRMPD2	FALSE	TRUE
FRS2	TRUE	TRUE
FRYL	TRUE	TRUE
FRZB	TRUE	TRUE
FSHR	FALSE	TRUE
FSTL5	FALSE	TRUE
FTCD	FALSE	TRUE
FTH1P10	FALSE	TRUE
FTO	TRUE	TRUE
FUBP3	FALSE	TRUE
FUNDC2P2	FALSE	TRUE
FURIN	FALSE	TRUE
FXYD6	FALSE	TRUE
FYB	FALSE	TRUE
FZD10	FALSE	TRUE
FZD3	FALSE	TRUE
FZR1	FALSE	TRUE
G6PD	FALSE	TRUE
GAB3	FALSE	TRUE
GABBR2	FALSE	TRUE
GABPB2	TRUE	TRUE
GABRA4	FALSE	TRUE
GABRA5	FALSE	TRUE
GABRE	FALSE	TRUE
GABRG2	FALSE	TRUE
GABRG3	FALSE	TRUE
GABRP	FALSE	TRUE
GABRQ	FALSE	TRUE
GABRR1	FALSE	TRUE
GABRR3	FALSE	TRUE
GAD2	FALSE	TRUE
GADL1	FALSE	TRUE
GAGE2D	FALSE	TRUE
GAK	FALSE	TRUE
GALK1	FALSE	TRUE
GALNS	FALSE	TRUE
GALNT15	FALSE	TRUE
GALNT3	FALSE	TRUE
GALNT6	TRUE	TRUE
GALNT9	FALSE	TRUE
GALNTL6	FALSE	TRUE
GALP	FALSE	TRUE
GANAB	TRUE	FALSE
GAPDHS	FALSE	TRUE
GAPVD1	FALSE	TRUE
GAS2L1	FALSE	TRUE
GAST	FALSE	TRUE
GATA3	FALSE	TRUE
GATA6	FALSE	TRUE
GBA	FALSE	TRUE
GBE1	FALSE	TRUE
GBP2	FALSE	TRUE
GBP3	FALSE	TRUE
GCA	TRUE	TRUE
GCC2	TRUE	TRUE
GCDH	FALSE	TRUE
GCG	FALSE	TRUE
GCK	FALSE	TRUE
GCN1L1	FALSE	TRUE
GDA	FALSE	TRUE
GDAP1	FALSE	TRUE
GDF2	FALSE	TRUE
GDI1	FALSE	TRUE
GDI2	FALSE	TRUE
GDNF	TRUE	TRUE
GDPGP1	FALSE	TRUE
GEM	FALSE	TRUE
GFI1	FALSE	TRUE
GFI1B	FALSE	TRUE
GFM1	TRUE	TRUE
GFRA1	FALSE	TRUE
GGCX	FALSE	TRUE
GGH	FALSE	TRUE
GGNBP2	FALSE	TRUE
GGPS1	FALSE	TRUE
GGT1	FALSE	TRUE
GIF	FALSE	TRUE
GIGYF2	TRUE	FALSE
GIMAP6	FALSE	TRUE
GIPC1	FALSE	TRUE
GJA10	TRUE	TRUE
GJB5	FALSE	TRUE
GJD2	FALSE	TRUE
GK	FALSE	TRUE
GLB1L3	FALSE	TRUE
GLE1	FALSE	TRUE
GLI3	FALSE	TRUE
GLI4	FALSE	TRUE
GLIPR1	FALSE	TRUE
GLIPR1L2	FALSE	TRUE
GLIS3	FALSE	TRUE
GLIS3-AS1	FALSE	TRUE
GLOD4	FALSE	TRUE
GLP1R	FALSE	TRUE
GLRA3	FALSE	TRUE
GLRB	FALSE	TRUE
GLT8D2	FALSE	TRUE
GLTSCR1	FALSE	TRUE
GLUD2	FALSE	TRUE
GLYATL2	FALSE	TRUE
GLYR1	FALSE	TRUE
GMEB2	FALSE	TRUE
GMPS	FALSE	TRUE
GNAI1	FALSE	TRUE
GNAL	FALSE	TRUE
GNAS	FALSE	TRUE
GNAZ	FALSE	TRUE
GNB4	FALSE	TRUE
GNE	FALSE	TRUE
GNL2	FALSE	TRUE
GNN	FALSE	TRUE
GNRHR	FALSE	TRUE
GOLGA2	FALSE	TRUE
GOLGA3	FALSE	TRUE
GOLGA5	FALSE	TRUE
GOLGA6L4	FALSE	TRUE
GOLGA8F	FALSE	TRUE
GOLGA8I	FALSE	TRUE
GOLGA8J	TRUE	TRUE
GOLGA8K	TRUE	TRUE
GOLGA8O	FALSE	TRUE
GOLGA8R	FALSE	TRUE
GOLGA8S	TRUE	TRUE
GOLGB1	TRUE	TRUE
GOLIM4	FALSE	TRUE
GOLPH3L	FALSE	TRUE
GOLT1B	FALSE	TRUE
GORASP1	FALSE	TRUE
GOSR2	FALSE	TRUE
GOT1L1	TRUE	TRUE
GP2	FALSE	TRUE
GPAA1	TRUE	TRUE
GPATCH2	FALSE	TRUE
GPBP1L1	TRUE	TRUE
GPD2	FALSE	TRUE
GPR1	FALSE	TRUE
GPR111	FALSE	TRUE
GPR115	FALSE	TRUE
GPR119	FALSE	TRUE
GPR124	FALSE	TRUE
GPR125	FALSE	TRUE
GPR128	TRUE	FALSE
GPR133	TRUE	TRUE
GPR143	FALSE	TRUE
GPR149	TRUE	TRUE
GPR15	FALSE	TRUE
GPR160	FALSE	TRUE
GPR162	FALSE	TRUE
GPR179	FALSE	TRUE
GPR18	FALSE	TRUE
GPR26	FALSE	TRUE
GPR33	TRUE	TRUE
GPR35	FALSE	TRUE
GPR37	FALSE	TRUE
GPR52	FALSE	TRUE
GPR61	FALSE	TRUE
GPR63	FALSE	TRUE
GPR84	TRUE	FALSE
GPR88	FALSE	TRUE
GPRASP2	FALSE	TRUE
GPRC5C	FALSE	TRUE
GPRC6A	FALSE	TRUE
GPSM1	TRUE	FALSE
GPX3	FALSE	TRUE
GPX6	FALSE	TRUE
GRAMD1C	FALSE	TRUE
GRAMD4	FALSE	TRUE
GRASP	FALSE	TRUE
GRB14	FALSE	TRUE
GRB7	FALSE	TRUE
GREB1	FALSE	TRUE
GREB1L	FALSE	TRUE
GRHL3	TRUE	TRUE
GRIA2	FALSE	TRUE
GRIA4	TRUE	FALSE
GRID2	FALSE	TRUE
GRIP1	TRUE	FALSE
GRIP2	FALSE	TRUE
GRIPAP1	FALSE	TRUE
GRK1	FALSE	TRUE
GRK7	FALSE	TRUE
GRM3	TRUE	FALSE
GRM7	FALSE	TRUE
GRM8	TRUE	FALSE
GRPEL1	TRUE	TRUE
GSDMB	FALSE	TRUE
GSG1	FALSE	TRUE
GSN-AS1	FALSE	TRUE
GSTA3	FALSE	TRUE
GSTM2	FALSE	TRUE
GSTM4	FALSE	TRUE
GSTO2	FALSE	TRUE
GTF2H4	TRUE	TRUE
GTF2IRD2B	FALSE	TRUE
GTF3C2	FALSE	TRUE
GTPBP4	FALSE	TRUE
GUCA1C	FALSE	TRUE
GUCY1A2	TRUE	TRUE
GUCY1A3	FALSE	TRUE
GUCY1B2	FALSE	TRUE
GUCY2F	TRUE	FALSE
GULP1	TRUE	TRUE
GUSBP1	FALSE	TRUE
GYG1	FALSE	TRUE
GYG2P1	TRUE	TRUE
GYPC	FALSE	TRUE
H19	TRUE	TRUE
H1FOO	TRUE	TRUE
H2BFM	FALSE	TRUE
H2BFWT	FALSE	TRUE
HACE1	FALSE	TRUE
HAGH	FALSE	TRUE
HAND2	FALSE	TRUE
HAO1	FALSE	TRUE
HAO2	FALSE	TRUE
HAS2	FALSE	TRUE
HAUS7	FALSE	TRUE
HAUS8	FALSE	TRUE
HAVCR1	FALSE	TRUE
HBBP1	FALSE	TRUE
HCCS	FALSE	TRUE
HCK	FALSE	TRUE
HCLS1	FALSE	TRUE
HCN2	TRUE	TRUE
HCN4	FALSE	TRUE
HDAC10	TRUE	TRUE
HDAC4	FALSE	TRUE
HDAC8	FALSE	TRUE
HDHD1	TRUE	TRUE
HEATR3	FALSE	TRUE
HEATR4	FALSE	TRUE
HEATR5A	FALSE	TRUE
HEATR6	FALSE	TRUE
HECTD4	TRUE	FALSE
HECW1	TRUE	FALSE
HELQ	FALSE	TRUE
HEPACAM	FALSE	TRUE
HEPACAM2	FALSE	TRUE
HEPHL1	FALSE	TRUE
HERC1	FALSE	TRUE
HERC2	TRUE	FALSE
HERC2P4	TRUE	FALSE
HERC2P8	FALSE	TRUE
HERC2P9	FALSE	TRUE
HERC3	FALSE	TRUE
HERC4	FALSE	TRUE
HES2	FALSE	TRUE
HEY2	FALSE	TRUE
HGD	FALSE	TRUE
HGS	TRUE	TRUE
HHATL	FALSE	TRUE
HIAT1	TRUE	TRUE
HIBADH	FALSE	TRUE
HIF3A	FALSE	TRUE
HIPK1	FALSE	TRUE
HIPK2	FALSE	TRUE
HIPK3	FALSE	TRUE
HIST1H1T	FALSE	TRUE
HIST1H2AJ	FALSE	TRUE
HIST1H2BB	FALSE	TRUE
HIST1H2BL	FALSE	TRUE
HIST1H2BN	FALSE	TRUE
HIST1H3D	FALSE	TRUE
HIST1H3I	FALSE	TRUE
HIST1H4K	TRUE	TRUE
HIST2H2BB	FALSE	TRUE
HIST2H2BE	TRUE	FALSE
HIST2H3D	FALSE	TRUE
HIVEP1	FALSE	TRUE
HIVEP3	FALSE	TRUE
HLA-DOA	FALSE	TRUE
HLA-DPA1	FALSE	TRUE
HLA-DQA1	FALSE	TRUE
HLA-F	FALSE	TRUE
HLA-G	FALSE	TRUE
HLA-J	FALSE	TRUE
HLCS	FALSE	TRUE
HLF	FALSE	TRUE
HMCN2	TRUE	FALSE
HMGA2	FALSE	TRUE
HMGCLL1	FALSE	TRUE
HMGN2	FALSE	TRUE
HMHA1	FALSE	TRUE
HMMR	TRUE	TRUE
HMOX2	FALSE	TRUE
HNF1B	FALSE	TRUE
HNF4A	FALSE	TRUE
HNF4G	TRUE	FALSE
HNRNPH1	FALSE	TRUE
HNRNPH2	FALSE	TRUE
HNRNPL	FALSE	TRUE
HNRNPUL2	TRUE	TRUE
HORMAD2	FALSE	TRUE
HOXA1	FALSE	TRUE
HOXA10	FALSE	TRUE
HOXA9	FALSE	TRUE
HOXB-AS3	FALSE	TRUE
HOXB13	FALSE	TRUE
HOXB6	FALSE	TRUE
HOXB7	FALSE	TRUE
HOXC11	FALSE	TRUE
HOXC13	TRUE	TRUE
HOXC5	TRUE	FALSE
HOXC6	FALSE	TRUE
HOXD10	FALSE	TRUE
HOXD12	FALSE	TRUE
HPD	FALSE	TRUE
HPS4	TRUE	TRUE
HPSE2	FALSE	TRUE
HRC	FALSE	TRUE
HRH1	FALSE	TRUE
HRNR	TRUE	FALSE
HS2ST1	FALSE	TRUE
HS3ST3A1	TRUE	TRUE
HSD17B7	FALSE	TRUE
HSD3B2	TRUE	TRUE
HSPA12B	FALSE	TRUE
HSPA9	FALSE	TRUE
HSPB1	FALSE	TRUE
HSPD1	FALSE	TRUE
HTATSF1	TRUE	TRUE
HTR1E	TRUE	TRUE
HTR2A	FALSE	TRUE
HUS1	FALSE	TRUE
HYAL4	FALSE	TRUE
HYDIN	TRUE	FALSE
IARS	TRUE	TRUE
IBTK	TRUE	TRUE
IDH3G	FALSE	TRUE
IDS	FALSE	TRUE
IFI16	FALSE	TRUE
IFIT1B	FALSE	TRUE
IFNA2	FALSE	TRUE
IFNA6	FALSE	TRUE
IFNAR1	FALSE	TRUE
IFNB1	FALSE	TRUE
IFNE	FALSE	TRUE
IFT140	FALSE	TRUE
IFT27	FALSE	TRUE
IFT43	FALSE	TRUE
IFT52	FALSE	TRUE
IFT80	FALSE	TRUE
IFT81	FALSE	TRUE
IGF2BP1	FALSE	TRUE
IGFLR1	FALSE	TRUE
IGFN1	TRUE	FALSE
IGHD	FALSE	TRUE
IGHD5-24	FALSE	TRUE
IGHE	FALSE	TRUE
IGHG3	FALSE	TRUE
IGHV1-24	FALSE	TRUE
IGHV1-69	FALSE	TRUE
IGHV1-8	FALSE	TRUE
IGHV3-30	FALSE	TRUE
IGHV3-33	FALSE	TRUE
IGHV3-43	FALSE	TRUE
IGHV3-64	FALSE	TRUE
IGHV3OR16-8	FALSE	TRUE
IGHV4-59	FALSE	TRUE
IGKJ4	FALSE	TRUE
IGKV1-16	FALSE	TRUE
IGKV1-17	FALSE	TRUE
IGKV1-27	FALSE	TRUE
IGKV1-6	FALSE	TRUE
IGKV1-8	FALSE	TRUE
IGKV1-9	FALSE	TRUE
IGKV1D-12	FALSE	TRUE
IGKV1D-17	FALSE	TRUE
IGKV1D-42	FALSE	TRUE
IGKV1D-8	FALSE	TRUE
IGKV2D-28	TRUE	TRUE
IGKV2D-29	FALSE	TRUE
IGKV3-15	FALSE	TRUE
IGLV4-3	FALSE	TRUE
IGLV5-45	FALSE	TRUE
IGLV7-43	FALSE	TRUE
IGLV7-46	FALSE	TRUE
IGSF1	FALSE	TRUE
IGSF10	FALSE	TRUE
IGSF11	FALSE	TRUE
IGSF21	FALSE	TRUE
IGSF22	TRUE	TRUE
IKBKAP	TRUE	TRUE
IKBKE	TRUE	TRUE
IKZF2	FALSE	TRUE
IL12RB1	FALSE	TRUE
IL13RA2	FALSE	TRUE
IL17RB	FALSE	TRUE
IL18R1	TRUE	TRUE
IL18RAP	FALSE	TRUE
IL21R	FALSE	TRUE
IL2RA	FALSE	TRUE
IL32	FALSE	TRUE
IL4I1	FALSE	TRUE
IL4R	TRUE	TRUE
IMPG2	FALSE	TRUE
INCA1	FALSE	TRUE
INCENP	TRUE	FALSE
INE1	FALSE	TRUE
INF2	FALSE	TRUE
ING1	TRUE	TRUE
ING2	FALSE	TRUE
ING4	FALSE	TRUE
INO80	TRUE	TRUE
INPP4A	FALSE	TRUE
INPP5B	FALSE	TRUE
INPP5F	TRUE	TRUE
INS-IGF2	TRUE	FALSE
INSIG2	FALSE	TRUE
INSL3	FALSE	TRUE
INSL5	TRUE	TRUE
INSM1	FALSE	TRUE
INSM2	TRUE	TRUE
INSR	FALSE	TRUE
INTS1	FALSE	TRUE
INTS12	TRUE	FALSE
IPCEF1	FALSE	TRUE
IQCA1	FALSE	TRUE
IQCE	TRUE	FALSE
IQGAP2	FALSE	TRUE
IQGAP3	FALSE	TRUE
IQSEC1	FALSE	TRUE
IQSEC3	TRUE	FALSE
IRAK3	FALSE	TRUE
IRF8	FALSE	TRUE
IRS1	FALSE	TRUE
IRX2	FALSE	TRUE
IRX4	FALSE	TRUE
IRX5	FALSE	TRUE
ISCU	FALSE	TRUE
ISLR	FALSE	TRUE
ISX	FALSE	TRUE
ITGA1	FALSE	TRUE
ITGA4	FALSE	TRUE
ITGA7	FALSE	TRUE
ITGA8	FALSE	TRUE
ITGAE	FALSE	TRUE
ITGAL	FALSE	TRUE
ITGAM	TRUE	FALSE
ITGAX	FALSE	TRUE
ITGB1	FALSE	TRUE
ITGB1BP2	TRUE	TRUE
ITGB2	FALSE	TRUE
ITGB3	FALSE	TRUE
ITGB3BP	FALSE	TRUE
ITGB6	TRUE	TRUE
ITGB7	TRUE	TRUE
ITGB8	FALSE	TRUE
ITGBL1	FALSE	TRUE
ITIH2	FALSE	TRUE
ITIH5	FALSE	TRUE
ITIH6	TRUE	TRUE
ITLN1	FALSE	TRUE
ITPR1	FALSE	TRUE
ITPR2	FALSE	TRUE
ITPR3	TRUE	FALSE
ITSN1	FALSE	TRUE
IVD	FALSE	TRUE
IVL	FALSE	TRUE
IZUMO1	FALSE	TRUE
JAKMIP2	FALSE	TRUE
JAM2	FALSE	TRUE
JARID2	TRUE	TRUE
JMJD1C	TRUE	FALSE
JPH1	FALSE	TRUE
JUN	FALSE	TRUE
KAT2A	TRUE	TRUE
KAT5	FALSE	TRUE
KAT6B	TRUE	TRUE
KAT8	FALSE	TRUE
KATNBL1	FALSE	TRUE
KBTBD3	FALSE	TRUE
KBTBD8	FALSE	TRUE
KCNA4	TRUE	FALSE
KCNAB2	FALSE	TRUE
KCNB1	FALSE	TRUE
KCNC3	FALSE	TRUE
KCND3	FALSE	TRUE
KCNF1	FALSE	TRUE
KCNG4	FALSE	TRUE
KCNH1	FALSE	TRUE
KCNH2	FALSE	TRUE
KCNH5	FALSE	TRUE
KCNIP1	FALSE	TRUE
KCNIP4	TRUE	TRUE
KCNJ12	FALSE	TRUE
KCNJ16	FALSE	TRUE
KCNJ4	FALSE	TRUE
KCNK2	FALSE	TRUE
KCNMA1	TRUE	TRUE
KCNMB2	FALSE	TRUE
KCNQ1	FALSE	TRUE
KCNQ3	FALSE	TRUE
KCNQ5	FALSE	TRUE
KCNT1	FALSE	TRUE
KCNU1	FALSE	TRUE
KCNV1	TRUE	TRUE
KCTD10	FALSE	TRUE
KCTD16	FALSE	TRUE
KCTD8	TRUE	TRUE
KDELC1	FALSE	TRUE
KDM3B	FALSE	TRUE
KDM4B	FALSE	TRUE
KDM4C	FALSE	TRUE
KDM5C	FALSE	TRUE
KDM5D	FALSE	TRUE
KDM6B	TRUE	TRUE
KEL	FALSE	TRUE
KERA	FALSE	TRUE
KHDC3L	TRUE	FALSE
KHDRBS2	TRUE	TRUE
KHDRBS3	FALSE	TRUE
KHSRP	FALSE	TRUE
KIAA0100	TRUE	TRUE
KIAA0226L	FALSE	TRUE
KIAA0355	FALSE	TRUE
KIAA0586	FALSE	TRUE
KIAA0825	FALSE	TRUE
KIAA0922	FALSE	TRUE
KIAA1033	FALSE	TRUE
KIAA1107	FALSE	TRUE
KIAA1109	TRUE	TRUE
KIAA1147	TRUE	TRUE
KIAA1210	FALSE	TRUE
KIAA1239	TRUE	FALSE
KIAA1244	FALSE	TRUE
KIAA1468	FALSE	TRUE
KIAA1551	FALSE	TRUE
KIAA1598	TRUE	TRUE
KIAA1683	FALSE	TRUE
KIAA1731	FALSE	TRUE
KIAA1737	FALSE	TRUE
KIAA2013	FALSE	TRUE
KIAA2026	FALSE	TRUE
KIF15	FALSE	TRUE
KIF16B	TRUE	TRUE
KIF19	FALSE	TRUE
KIF1A	FALSE	TRUE
KIF20B	TRUE	FALSE
KIF22	TRUE	TRUE
KIF24	TRUE	TRUE
KIF26A	FALSE	TRUE
KIF26B	FALSE	TRUE
KIF27	FALSE	TRUE
KIF2B	FALSE	TRUE
KIF4B	TRUE	FALSE
KIF6	TRUE	FALSE
KIFAP3	TRUE	FALSE
KIFC1	FALSE	TRUE
KIR2DL1	FALSE	TRUE
KIR2DL3	FALSE	TRUE
KIR2DS4	FALSE	TRUE
KIR3DL1	FALSE	TRUE
KIR3DL3	FALSE	TRUE
KIRREL2	FALSE	TRUE
KIRREL3-AS3	FALSE	TRUE
KIT	TRUE	FALSE
KLF5	FALSE	TRUE
KLHL10	FALSE	TRUE
[truncated: 2,299 more rows]
