# Supplementary material for: Recurrent WNT pathway alterations are frequent in relapsed small cell lung cancer
Source: Nat Commun. 2018 Sep 17;9:3787. doi: 10.1038/s41467-018-06162-9 (PMC6141466; doi:10.1038/s41467-018-06162-9)
Supplement: Supplementary file 9 — Supplementary Data 6 [file 41467_2018_6162_MOESM9_ESM.xlsx]

## Sheet: 6 - Pan-can Gene List
Gene Name	Primary Tumors	Paired Relapse Tumors	Total Relapse Tumors
ACVR1B	0	0	0
AKT1	0	0	0
APC	0	2	4
APOL2	0	0	0
ARHGAP35	0	0	1
ARID1A	1	1	1
ARID2	1	1	2
ASXL1	0	0	0
ASXL2	0	0	2
ATM	0	0	0
ATP5B	0	0	1
B2M	1	1	2
BAP1	0	0	0
BCLAF1	1	3	5
BCOR	2	3	4
BHMT2	1	1	1
BRAF	1	1	1
BRE	0	0	0
CASP8	0	0	0
CBFB	0	0	0
CDH1	0	0	1
CDKN1B	0	0	0
CDKN2A	0	0	0
CEP76	0	0	0
CHD4	0	0	0
CHD8	0	1	6
CNBD1	3	3	4
CNKSR1	0	0	1
CREBBP	1	1	3
CTCF	0	0	0
CTNNB1	0	0	0
DDX3X	0	1	2
DNAH12	0	0	0
DNMT3A	1	1	2
EGFR	0	0	0
EP300	1	0	4
ERBB2	0	0	0
ERBB3	1	1	1
EZH1	0	0	0
FAM166A	0	0	0
FAT1	4	3	7
FBXW7	1	1	2
FGFBP1	0	0	0
FGFR2	0	0	0
FGFR3	0	1	1
FLT3	0	0	0
GATA3	0	0	1
GNPTAB	0	0	0
GPS2	0	0	0
HIST1H4E	0	0	0
HLA-A	0	0	0
HRAS	1	1	1
HSP90AB1	0	0	0
IDH1	0	0	0
IDH2	0	0	0
INTS12	1	1	1
IRF6	0	0	0
KDM5C	0	0	1
KDM6A	1	1	7
KEAP1	1	1	3
KRAS	0	0	0
MAP2K1	0	0	0
MAP2K4	0	0	0
MAP3K1	0	0	0
MBD1	0	1	3
MGA	1	1	1
MLL2	0	0	0
MLL3	0	0	0
MLL4	0	0	0
MTOR	0	0	0
MYD88	0	0	0
NF1	1	1	2
NFE2L2	0	0	0
NOTCH1	3	3	4
NPM1	0	0	0
NRAS	0	0	0
NSD1	1	1	1
ODAM	0	0	0
OMA1	0	0	0
PBRM1	0	0	0
PDCD2L	0	0	0
PIK3CA	0	0	0
PIK3R1	0	0	0
PLCG2	0	0	1
POLE	0	0	0
PTEN	3	3	7
RAC1	0	0	0
RASA1	0	0	0
RB1	10	9	21
RBM10	1	1	2
RHOA	0	1	1
RPL5	0	0	0
RPS2	0	0	0
RUNX1	0	1	1
SEPT12	0	0	0
SERPINB13	0	0	0
SETD2	1	1	3
SETDB1	0	0	1
SF3B1	0	0	0
SMAD4	0	0	1
SMARCA4	0	1	1
SMARCB1	0	0	0
SMC3	1	1	1
SPOP	0	0	0
STAG2	2	2	3
STK11	0	0	0
TBL1XR1	0	0	0
TIMM17A	0	0	0
TP53	11	12	29
TP53BP1	0	0	0
U2AF1	0	0	0
VHL	0	0	0
ZNF180	0	0	0
ZNF483	1	1	1
