# Supplementary material for: Recurrent WNT pathway alterations are frequent in relapsed small cell lung cancer
Source: Nat Commun. 2018 Sep 17;9:3787. doi: 10.1038/s41467-018-06162-9 (PMC6141466; doi:10.1038/s41467-018-06162-9)
Supplement: Supplementary file 10 — Supplementary Data 7 [file 41467_2018_6162_MOESM10_ESM.xlsx]

## Sheet: 7- Can. WNT Pathway Genes
Gene Name	Paired treatment-naive Tumors	Paired relapse Tumors	Total relapse Tumors
AKT1	0	0	0
AKT2	0	0	0
AMER1	2	1	2
APC	0	2	4
ASH2L	0	0	0
AXIN1	0	0	0
AXIN2	0	0	0
BCL9	1	1	1
BCL9L	1	1	1
BTRC	0	0	0
CAV1	0	0	0
CBY1	0	0	0
CCDC88C	0	0	0
CDC73	1	1	2
CHD8	0	1	6
CREBBP	1	1	3
CSNK1A1	0	2	2
CSNK1E	0	0	1
CSNK1G2	0	0	0
CSNK2A1	0	0	0
CSNK2A2	0	0	0
CSNK2B	0	0	0
CTBP1	0	0	0
CTNNB1	0	0	0
CTNNBIP1	0	0	0
CUL3	0	0	1
CXXC4	0	0	0
DACT1	0	0	1
DKK1	0	0	0
DKK2	0	0	1
DKK4	0	0	0
DVL1	0	0	1
DVL2	0	0	0
DVL3	0	0	1
EP300	1	0	4
FRAT1	0	0	1
FRAT2	0	0	0
FZD1	0	0	0
FZD2	0	0	0
FZD4	0	0	0
FZD5	0	0	0
FZD6	0	0	0
FZD8	0	0	0
GSK3B	0	0	0
H2AFB1	0	0	0
H2AFJ	0	0	0
H2AFV	0	0	0
H2AFX	0	0	0
H2AFZ	0	0	0
H2BFS	0	0	0
H3F3A	1	1	1
HDAC1	0	0	0
HECW1	2	3	4
HIST1H2AB	0	0	0
HIST1H2AC	0	0	0
HIST1H2AD	0	0	0
HIST1H2AJ	0	0	1
HIST1H2BA	0	0	0
HIST1H2BB	0	0	1
HIST1H2BC	0	0	0
HIST1H2BD	1	1	2
HIST1H2BH	0	0	0
HIST1H2BJ	0	0	0
HIST1H2BK	0	0	0
HIST1H2BL	0	0	1
HIST1H2BM	0	0	0
HIST1H2BN	0	0	1
HIST1H2BO	0	0	0
HIST1H3A	0	0	0
HIST1H4A	0	0	0
HIST2H2AA3	0	0	0
HIST2H2AC	0	0	0
HIST2H2BE	1	2	2
HIST2H3A	0	0	0
HIST3H2BB	0	0	0
HIST3H3	0	0	0
KAT5	0	0	1
KLHL12	0	0	0
KMT2D	2	2	9
KREMEN1	0	0	0
KREMEN2	0	0	0
LEF1	1	1	1
LEO1	0	0	0
LGR4	0	0	0
LGR5	0	0	0
LGR6	1	1	1
LRP5	0	0	0
LRP6	0	0	0
MEN1	0	0	0
MYC	0	0	0
PIP5K1B	0	0	0
PPP2CA	0	0	0
PPP2CB	0	0	0
PPP2R1A	0	0	1
PPP2R1B	1	1	1
PPP2R5A	0	0	0
PPP2R5B	0	0	1
PPP2R5C	0	0	0
PPP2R5D	1	1	1
PPP2R5E	0	0	0
PSMA1	0	0	0
PSMA2	0	0	0
PSMA3	0	0	0
PSMA4	0	0	0
PSMA5	0	0	0
PSMA6	0	0	0
PSMA7	0	0	0
PSMA8	1	1	1
PSMB1	0	0	0
PSMB10	0	0	0
PSMB11	0	0	0
PSMB2	0	0	0
PSMB3	0	0	0
PSMB4	0	0	0
PSMB5	0	0	0
PSMB6	0	0	0
PSMB7	0	0	0
PSMB8	0	0	0
PSMB9	0	0	0
PSMC1	1	1	1
PSMC2	0	0	0
PSMC3	0	0	0
PSMC4	0	0	0
PSMC5	0	1	1
PSMC6	2	2	2
PSMD1	0	0	0
PSMD10	0	0	0
PSMD11	0	0	1
PSMD12	0	0	0
PSMD13	0	0	0
PSMD14	0	0	0
PSMD2	0	0	0
PSMD3	0	0	0
PSMD4	0	0	0
PSMD5	1	1	1
PSMD6	0	1	1
PSMD7	0	0	0
PSMD8	0	0	0
PSMD9	0	0	0
PSME1	0	0	0
PSME2	0	0	1
PSME3	0	0	0
PSME4	0	0	0
PSMF1	1	1	1
PYGO1	0	0	0
PYGO2	0	0	0
RBBP5	1	1	1
RBX1	0	0	0
RNF146	0	0	0
RNF43	1	1	2
RPS27A	0	0	1
RSPO1	2	1	1
RSPO2	0	0	0
RSPO3	0	0	0
RSPO4	1	1	1
RUVBL1	0	0	0
RYK	0	0	0
SFRP1	0	0	1
SFRP2	0	0	0
SHFM1	0	0	0
SMARCA4	0	1	1
SMURF2	2	2	2
SOST	0	0	0
SOX13	0	0	0
SOX17	0	0	0
SOX2	0	0	0
SOX3	1	1	2
SOX4	0	0	1
SOX6	1	1	1
SOX7	0	0	1
SOX9	0	0	0
SRY	0	0	0
TCF4	0	0	0
TCF7	0	0	0
TCF7L1	0	0	0
TCF7L2	1	2	2
TERT	0	0	2
TLE1	0	0	0
TLE2	0	1	1
TLE3	0	1	3
TLE4	1	1	1
TNKS	1	1	1
TNKS2	0	0	0
TRRAP	2	1	1
UBA52	0	0	0
UBB	0	0	0
UBC	0	0	0
USP34	1	1	2
USP8	0	0	0
WIF1	0	0	0
WNT1	0	1	1
WNT3	0	0	0
WNT3A	0	0	1
WNT4	0	0	0
WNT5A	0	0	0
WNT8A	0	0	0
WNT8B	0	0	0
WNT9A	0	0	1
XIAP	0	0	0
XPO1	1	1	1
YWHAZ	0	1	1
ZNRF3	0	0	0
