# Supplementary material for: Recurrent WNT pathway alterations are frequent in relapsed small cell lung cancer
Source: Nat Commun. 2018 Sep 17;9:3787. doi: 10.1038/s41467-018-06162-9 (PMC6141466; doi:10.1038/s41467-018-06162-9)
Supplement: Supplementary file 11 — Supplementary Data 8 [file 41467_2018_6162_MOESM11_ESM.xlsx]

## Sheet: 8 - Sample Work Orders
Study Name	Common Name	Tissue Name	DNA Type	Work Order
SCLC1_N_BL	normal	blood	genomic dna	2740406
SCLC1_R_LN	relapse	Supraclavicular Lymph Node	rna	2711997
SCLC1_R_LN	relapse	Supraclavicular Lymph Node	genomic dna	2740406
SCLC1_P_LN	tumor	Mediastinum Lymph Node	genomic dna	2836411
SCLC2_N_BL	normal	blood	genomic dna	2740406
SCLC2_R_LN	relapse	Supraclavicular Lymph Node	rna	2711997
SCLC2_R_LN	relapse	Supraclavicular Lymph Node	genomic dna	2740406
SCLC2_P_LN	tumor	lymph nodes of head, face and neck	genomic dna	2841988
SCLC3_N_BL	normal	blood	genomic dna	2754107
SCLC3_R_LN	relapse	Supraclavicular Lymph Node	rna	2754109
SCLC3_R_LN	relapse	Supraclavicular Lymph Node	genomic dna	2754107
SCLC3_P_LN	tumor	Supraclavicular Lymph Node	genomic dna	2836411
SCLC4_N_BL	normal	blood	genomic dna	2817885
SCLC4_R_LN	relapse	lymph node, nos	genomic dna	2817885
SCLC5_N_BL	normal	blood	genomic dna	2817885
SCLC5_R_LU	relapse	lung, nos	genomic dna	2817885
SCLC5_P_LU	tumor	upper lobe, lung	genomic dna	2841988
SCLC6_N_BL	normal	blood	genomic dna	2824961
SCLC6_R_LN	relapse	Supraclavicular Lymph Node	rna	2824962
SCLC6_R_LN	relapse	Supraclavicular Lymph Node	genomic dna	2824961
SCLC6_P_PT	tumor	Paratracheal	genomic dna	2836411
SCLC7_N_BL	normal	blood	genomic dna	2830356
SCLC7_R_LN	relapse	subcarina lymph node	genomic dna	2830356
SCLC8_N_BL	normal	blood	genomic dna	2830356
SCLC8_R_LI	relapse	liver	rna	2830369
SCLC8_R_LI	relapse	liver	genomic dna	2830356
SCLC8_P_LU	tumor	lung, nos	genomic dna	2841988
SCLC9_N_BL	normal	blood	genomic dna	2830356
SCLC9_R_LU	relapse	lung, nos	rna	2830369
SCLC9_R_LU	relapse	lung, nos	genomic dna	2830356
SCLC11_N_BL	normal	blood	genomic dna	2840158
SCLC11_R_BR2	relapse	Breast - Center (Q1)	genomic dna	2840159
SCLC11_R_BR4	relapse	Breast - Inferior (Q4)	rna	2841982
SCLC11_R_BR4	relapse	Breast - Inferior (Q4)	genomic dna	2840159
SCLC11_R_BR3	relapse	Breast - Lateral (Q2)	rna	2841982
SCLC11_R_BR3	relapse	Breast - Lateral (Q2)	genomic dna	2840159
SCLC11_R_BR1	relapse	Breast - Superior (Q3)	genomic dna	2840158
SCLC11_R_LN1	relapse	lymph nodes of head, face and neck	genomic dna	2840159
SCLC11_R_LN2	relapse	lymph nodes of head, face and neck	genomic dna	2840159
SCLC12_N_BL	normal	blood	genomic dna	2841988
SCLC12_R_LN	relapse	lymph nodes of axilla or arm	genomic dna	2841988
SCLC13_N_BL	normal	blood	genomic dna	2841988
SCLC13_R_LN	relapse	Subcarina Lymph Node	genomic dna	2841988
SCLC14_N_BL	normal	blood	genomic dna	2841988
SCLC14_R_LN	relapse	subcarina lymph node	genomic dna	2841988
SCLC15_N_BL	normal	blood	genomic dna	2841988
SCLC15_R_LN	relapse	hilar lymph node	genomic dna	2841988
SCLC16_N_BL	normal	blood	genomic dna	2841988
SCLC16_R_LI	relapse	liver	genomic dna	2841988
SCLC16_P_LU	tumor	lung, nos	genomic dna	2841988
SCLC17_N_BL	normal	blood	genomic dna	2841988
SCLC17_R_LU	relapse	lung, nos	genomic dna	2841988
SCLC17_P_LU	tumor	lung, nos	genomic dna	2841988
SCLC18_N_BL	normal	blood	genomic dna	2841988
SCLC18_R_AG2	relapse	Adrenal Gland - Center (Q1)	genomic dna	2841988
SCLC18_R_AG2	relapse	Adrenal Gland - Center (Q1)	rna	2841982
SCLC18_R_AG4	relapse	Adrenal Gland - Inferior (Q4)	genomic dna	2841988
SCLC18_R_AG4	relapse	Adrenal Gland - Inferior (Q4)	rna	2841982
SCLC18_R_AG1	relapse	Adrenal Gland - Lateral (Q2)	genomic dna	2841988
SCLC18_R_AG1	relapse	Adrenal Gland - Lateral (Q2)	rna	2841982
SCLC18_R_AG3	relapse	Adrenal Gland - Superior (Q3)	genomic dna	2841988
SCLC18_R_AG3	relapse	Adrenal Gland - Superior (Q3)	rna	2841982
SCLC18_P_LU	tumor	upper lobe, lung	genomic dna	2841988
SCLC19_N_BR	normal	breast, nos	genomic dna	2851214
SCLC19_R_LN	relapse	supraclavicular lymph node	genomic dna	2851214
SCLC19_R_LN	relapse	supraclavicular lymph node	total rna	2851215
SCLC19_P_LU	tumor	lung, nos	genomic dna	2851214
SCLC20_N_BL	normal	blood	genomic dna	2851214
SCLC20_R_LN	relapse	supraclavicular lymph node	genomic dna	2851214
SCLC20_R_LN	relapse	supraclavicular lymph node	total rna	2851215
SCLC20_P_LU	tumor	lung, nos	genomic dna	2851214
SCLC21_N_BL	normal	blood	genomic dna	2851214
SCLC21_R_BR	relapse	breast, nos	genomic dna	2851214
SCLC21_R_BR	relapse	breast, nos	total rna	2851215
SCLC21_P_LU	tumor	lung, nos	genomic dna	2851214
SCLC22_N_BL	normal	blood	genomic dna	2851214
SCLC22_R_KI	relapse	kidney, nos	genomic dna	2851214
SCLC23_N_BL	normal	blood	genomic dna	2851214
SCLC23_R_LN	relapse	lymph node	genomic dna	2851214
SCLC23_R_LN	relapse	lymph node	total rna	2851215
SCLC24_N_BL	normal	blood	genomic dna	2851214
SCLC24_R_LN	relapse	lymph node	genomic dna	2851214
SCLC24_R_LN	relapse	lymph node	total rna	2851215
SCLC25_N_BL	normal	blood	genomic dna	2851214
SCLC25_R_LN	relapse	lymph node, nos	genomic dna	2851214
SCLC25_R_LN	relapse	lymph node, nos	total rna	2851215
SCLC26_N_BL	normal	blood	genomic dna	2851214
SCLC26_R_AG	relapse	adrenal gland, nos	genomic dna	2851214
SCLC27_N_BL	normal	blood	genomic dna	2851214
SCLC27_R_LN	relapse	lymph node, nos	genomic dna	2851214
SCLC27_R_LN	relapse	lymph node, nos	total rna	2851215
SCLC28_N_BL	normal	blood	genomic dna	2851214
SCLC28_R_LI	relapse	liver	genomic dna	2851214
SCLC29_N_BL	normal	blood	genomic dna	2851214
SCLC29_R_LI	relapse	liver	genomic dna	2851214
SCLC29_R_LI	relapse	liver	total rna	2851215
SCLC30_N_BL	normal	blood	genomic dna	2851725
SCLC30_R_LI	relapse	liver, nos	genomic dna	2851725
SCLC30_R_LI	relapse	liver, nos	total rna	2851726
SCLC31_N_BL	normal	blood	genomic dna	2851725
SCLC31_R_LN	relapse	lymph nodes of axilla or arm	genomic dna	2851725
SCLC31_R_LN	relapse	lymph nodes of axilla or arm	total rna	2851726
