# Supplementary material for: Recurrent WNT pathway alterations are frequent in relapsed small cell lung cancer
Source: Nat Commun. 2018 Sep 17;9:3787. doi: 10.1038/s41467-018-06162-9 (PMC6141466; doi:10.1038/s41467-018-06162-9)
Supplement: Supplementary file 12 — Supplementary Data 9 [file 41467_2018_6162_MOESM12_ESM.xlsx]

## Sheet: 9 - Work Order Details
Work Order	Sequencing Type	library kit	Indexing	Capture reagent	Platform	Read Type	Flow Cell IDs	Recipe	Capture Set	Date
2711997	RNA-seq	NuGen w/ Poly A selection	database says non-indexed	NA	HiSeq2000	2x100bp	D104HACXX, C0TJ2ACXX	hiseq 101x7x101 wide-96tiles	NA	2012-03-30 10:31:30
2740406	Nimblegen Exome Sequencing	No KAPA Kit, Individual Reagents listed below	single	NGv3	HiSeq2000	2x100bp	C0YDNACXX	hiseq 101x7x101 wide-96tiles	11111001 capture chip set	2012-07-10 11:10:34
2754107	Nimblegen Exome Sequencing	No KAPA Kit, Individual Reagents listed below	single	NA	HiSeq2000	2x100bp	C15ENACXX	hiseq 101x7x101 wide-96tiles	NA	2012-08-22 13:08:45
2754109	RNA-capture	NuGen w/ Poly A selection	single	NGv3	HiSeq2000	2x100bp	D1B2RACXX	hiseq 101x7x101 wide-96tiles	11111001 capture chip set	2012-08-22 13:30:17
2817885	Nimblegen Exome Sequencing	No KAPA Kit, Individual Reagents listed below	single	NGv3	HiSeq2000	2x100bp	D1UPPACXX	hiseq 101x7x101 wide-96tiles	11111001 capture chip set	2013-03-28 08:29:46
2824961	Nimblegen Exome Sequencing	No KAPA Kit, Individual Reagents listed below	single	NGv3	HiSeq2000	2x100bp	C20VYACXX	hiseq 101x7x101 wide-96tiles	11111001 capture chip set	2013-04-25 12:51:08
2824962	RNA-seq	NuGen w/ Poly A selection	single	NA	HiSeq2000	2x100bp	D25MHACXX	hiseq 101x8x8x101 wide-96tiles	NA	2013-04-25 12:51:29
2830356	Nimblegen Exome Sequencing	No KAPA Kit, Individual Reagents listed below	single	NGv3	HiSeq2000	2x100bp	C24KGACXX	hiseq 101x7x101 wide-96tiles	11111001 capture chip set	2013-06-11 10:51:13
2830369	RNA-seq	NuGen w/ Poly A selection	single	NA	HiSeq2000	2x100bp	D25F3ACXX	hiseq 101x7x101 wide-96tiles	NA	2013-06-11 13:27:11
2836411	Nimblegen Exome Sequencing	No KAPA Kit, Individual Reagents listed below	single	NGv3	HiSeq2000	2x100bp	C2EVAACXX	hiseq 101x7x101 wide-96tiles	SeqCap EZ Human Exome v3.0	2013-08-02 09:31:29
2840158	Nimblegen Exome Sequencing	KAPA HTP Kit	dual	NGv3	HiSeq2000	2x100bp	C2MBBACXX	hiseq 101x8x8x101 wide-96tiles	SeqCap EZ Human Exome v3.0	2013-10-04 14:41:56
2840159	Nimblegen Exome Sequencing	KAPA HTP Kit	dual	NGv3	HiSeq2000	2x100bp	C2MBBACXX	hiseq 101x8x8x101 wide-96tiles	SeqCap EZ Human Exome v3.0	2013-10-04 14:45:04
2841982	RNA-seq	NuGEN Ovation v2 and NuGEN FFPE only	dual	NA	HiSeq2000	2x100bp	C3L2TACXX	hiseq 101x8x8x101 wide-96tiles	NA	2014-02-14 10:51:50
2841988	Nimblegen Exome Sequencing	KAPA HTP Kit	dual	NGv3	HiSeq2000	2x100bp	C3KWNACXX	hiseq 101x8x8x101 wide-96tiles	SeqCap EZ Human Exome v3.0	2014-02-14 13:20:55
2851214	Nimblegen Exome Sequencing	KAPA HTP Kit	dual	NGv3	HiSeq4000	2x150bp	HCL2GBBXX	HiSeq4000 151x8x8x151	SeqCap EZ Human Exome v3.0	2016-05-25 08:37:05
2851215	RNA-seq	TruSeq stranded	single	NA	HiSeq4000	2x150bp	HCL2GBBXX	HiSeq4000 151x8x8x151	NA	2016-05-25 09:14:26
2851725	Nimblegen Exome Sequencing	KAPA HTP Kit	dual	NGv3	HiSeq4000	2x150bp	HFL5YBBXX	HiSeq4000 151x8x8x151	SeqCap EZ Human Exome v3.0	2016-08-03 10:00:08
2851726	RNA-seq	TruSeq stranded	single	NA	HiSeq4000	2x150bp	HFLV7BBXX	HiSeq4000 151x8x8x151	NA	2016-08-03 10:01:12
