# Supplementary material for: Recurrent WNT pathway alterations are frequent in relapsed small cell lung cancer
Source: Nat Commun. 2018 Sep 17;9:3787. doi: 10.1038/s41467-018-06162-9 (PMC6141466; doi:10.1038/s41467-018-06162-9)
Supplement: Supplementary file 15 — Supplementary Data 12 [file 41467_2018_6162_MOESM15_ESM.xlsx]

## Sheet: 12 - ssGSEA Enrichment Scores
Name	BILD_CTNNB1_ONCOGENIC_SIGNATURE	BILD_MYC_ONCOGENIC_SIGNATURE	LIN_APC_TARGETS	BORROMEO_ASCL1_SIGNATURE
> Description	> Genes selected in supervised analyses to discriminate cells expressing activated beta-catenin (CTNNB1) [GeneID=1499] oncogene from control cells expressing GFP.	> Genes selected in supervised analyses to discriminate cells expressing c-Myc [GeneID=4609] from control cells expressing GFP.	> Genes up-regulated by forced expression of APC [GeneID=324] in the APC-deficient SW480 cell line (colon cancer).	> Genes differentially up-regulated in ASCL1-high vs. Neutral SCLC tumors.
FPKM.SCLC1_relapse_1206866	5135.14	2525.79	3502.3	6252.1
FPKM.SCLC11_relapse_1316889	3979.85	2957.79	4953.65	6910.88
FPKM.SCLC18_relapse_1316903	3885.76	2595.76	4742.36	7251.43
FPKM.SCLC19_relapse_1322930	5091.8	3597.49	4961.52	-3918.36
FPKM.SCLC2_relapse_1206854	5052.79	2310.43	4143.98	6671.47
FPKM.SCLC20_relapse_1322931	5518.29	3531.57	4850.23	-5552.02
FPKM.SCLC21_relapse_1420147	4894.73	2630.77	4937.85	-3.37327
FPKM.SCLC23_relapse_1409275	4792.19	2119.56	4207.28	7122.98
FPKM.SCLC24_relapse_1409277	4836.06	3341.22	4318.82	-3945.83
FPKM.SCLC25_relapse_1409274	4937.68	3024.56	4541.6	5055.52
FPKM.SCLC27_relapse_1421554	4966.91	2548.61	4396.23	5353.29
FPKM.SCLC29_relapse_M1500410	5508.49	4462.7	5270.96	-5839.13
FPKM.SCLC3_relapse_1218595	4939.25	1788.08	3430.7	6634.52
FPKM.SCLC30_relapse_M1501188	5279.71	3502.04	4636.22	-5054.72
FPKM.SCLC31_relapse_M1500912_1	4397.65	2370.13	4007.68	353.614
FPKM.SCLC6_relapse_1303320	3737	3016.04	5045.17	6775.23
FPKM.SCLC8_relapse_1311328	3829.46	2549.49	4238.23	5278.82
FPKM.SCLC9_relapse_1311329	4659.19	4015.77	5176.2	-3775.77
TNG-S00022	3417.99	2763.42	6358.06	7068.25
TNG-S00035	3489.93	3297.73	6227.49	6472.89
TNG-S00050	3193.69	2467.01	6290.12	7115.48
TNG-S00213	3795.94	3615.53	6175.66	5016.13
TNG-S00356	3280.8	3064.63	6331.55	7285.49
TNG-S00472	3563.23	3087.44	6161.74	6703.06
TNG-S00501	3699.86	3448.84	6362.99	5592.52
TNG-S00825	3714.53	3088.23	6132.09	6183.57
TNG-S00827	3468.25	2972.69	6741.15	6874.67
TNG-S00829	3976.25	3627.06	6217.76	256.557
TNG-S00830	3033.16	3326.29	6656.13	6554.42
TNG-S00831	4417.1	3489.86	6357.57	5007.78
TNG-S00832	3611.36	2913.02	5940.14	7252.42
TNG-S00836	3254.71	3526.05	6949.81	7016.67
TNG-S00837	3910.7	4204	6677.56	-3022.69
TNG-S00838	4054.69	3345.69	6135.24	5948.13
TNG-S01242	4015.37	2823.78	5878.9	6207.47
TNG-S01248	4117.97	3084.36	6375.24	6383.42
TNG-S01297	3562.11	3842.17	6082.44	4724.6
TNG-S01366	3118.6	3144.55	6001.71	5617.35
TNG-S01453	3232.87	2685.29	6217.08	6773.03
TNG-S01494	2856.52	3484.55	6172.02	1246.39
TNG-S01512	2911.43	2959.52	6074.3	6937.61
TNG-S01524	3062.69	2982.35	5915.09	5247.77
TNG-S01542	3562.03	3990.68	6185.79	-1124.55
TNG-S01556	3766.76	3437.66	5735.8	474.95
TNG-S01563	3530.5	3469.98	6747.44	5372.91
TNG-S01578	3058.72	2398.5	5724.19	7139.6
TNG-S01698	3302.68	3342.62	6691.27	6689.58
TNG-S01728	3663.45	3215.68	6565.26	6109.9
TNG-S01792	4808.21	2831.36	6092.67	7159.25
TNG-S01861	3890.13	3030.59	6001.8	6413.79
TNG-S01864	3459.85	2846.93	6315.09	5537.08
TNG-S01873	3661.14	3098.06	6200.3	3473.2
TNG-S02065	3090.28	3257.62	5132.15	6791.16
TNG-S02093	4084.51	3591.53	6415.17	5259.51
TNG-S02120	4006.04	3616.71	5874.18	5937.77
TNG-S02139	4065.42	3177.24	6036.69	4325.83
TNG-S02163	3568.15	2925.6	6202.15	5696.25
TNG-S02194	3736.09	2913.37	5679.8	2534.42
TNG-S02209	4039.52	4002.04	6085.39	-3271.74
TNG-S02234	3500.41	2768.94	6322.83	6895.75
TNG-S02241	3140.97	2750.26	5635.2	6804.93
TNG-S02242	2664.4	2629.57	5703.28	6473.99
TNG-S02243	4358.44	2969.18	5955.49	6477.8
TNG-S02244	3231.51	3076.55	6537.8	6696.03
TNG-S02246	4388.49	3372.52	6377.36	-2653.49
TNG-S02248	3612.55	2609.52	6155.58	7002.31
TNG-S02249	3100.95	3548.67	6383.04	5767.49
TNG-S02255	3395.57	4247.32	6262.67	-1677.73
TNG-S02256	3779.47	3644.9	6378.01	1493.49
TNG-S02284	4086.19	3642.75	6472.3	6732.97
TNG-S02285	3474.07	3294.34	6134.75	6576.91
TNG-S02286	4828.45	4557.58	6313.67	-3576.39
TNG-S02287	3918.79	3443.51	6328.04	5753.38
TNG-S02288	4699.03	3959.89	6279.4	-2854.25
TNG-S02289	3968.2	2650.49	5933.2	6923.06
TNG-S02290	4249.05	3281.32	6055.27	4771.99
TNG-S02291	4673.57	3706.47	6090.96	4570.49
TNG-S02293	4565.64	2809.23	5666.67	5915.34
TNG-S02294	4428	2836.64	5724.16	5748.71
TNG-S02295	3318.86	3298	6177.17	6356.21
TNG-S02296	3936.22	4357.85	6419.83	-3581.48
TNG-S02297	3955.97	2437.64	6286.39	6479.15
TNG-S02298	4631.58	3784.38	6504.28	-1875.36
TNG-S02299	4455.09	4012.77	6159.49	2388.07
TNG-S02322	3514.66	3074.43	5859.93	6457.29
TNG-S02328	4477.53	3487.35	6140.5	3132.83
TNG-S02342	3998.51	2960.32	6150.13	5483.69
TNG-S02347	3886.3	2964.1	6657.25	6162.39
TNG-S02350	4065.01	3128.18	6265.84	3945.67
TNG-S02351	4201.04	3206.34	6506.46	6989.64
TNG-S02352	3951.09	3177.96	6407.08	6138.57
TNG-S02353	3802.44	2615.99	6598.38	5461.23
TNG-S02354	3790.63	2989.01	6744.24	6482.88
TNG-S02360	3473.05	2362.53	5782.4	6958.74
TNG-S02375	3767.58	4359.4	6455.36	-783.3
TNG-S02376	3369.5	3197.16	5956.68	5974.12
TNG-S02378	4197.76	3629.62	6474.17	5225.93
TNG-S02397	3869.9	3596.97	6145.44	6865.54
